# Supplementary material for: Comparative Transcriptome Analysis of the Less-Dormant Taiwanese Pear and the Dormant Japanese Pear during Winter Season
Source: PLoS One. 2015 Oct 9;10(10):e0139595. doi: 10.1371/journal.pone.0139595 (PMC4599857; doi:10.1371/journal.pone.0139595)
Supplement: S3 Table — (XLSX) [file pone.0139595.s003.xlsx]

## Sheet: Supplementary table
S3 Table.
	T1vsH1				T2vsH2
Unigene No.	T1(Total counts)	H1(Total counts)	log2(T1/H1)	T1vsH1	T2(Total counts)	H2(Total counts)	log2(T2/H2)	T2vsH2	Annotation
Unigene3	284	80.6667	1.81585	T1	92	29.6667	1.63279	T２	B3 domain-containing protein At2g36080-like [Malus domestica] >gi|302398541|gb|ADL36565.1| ABI3L domain class transcription factor [Malus domestica]
Unigene13	#N/A	#N/A	#N/A	#N/A	1435.33	916.667	0.646917	T２	PREDICTED: LOW QUALITY PROTEIN: uncharacterized protein LOC103400031 [Malus domestica]
Unigene18	174.667	72.6667	1.26524	T1	#N/A	#N/A	#N/A	#N/A	PREDICTED: transcriptional regulator SUPERMAN [Prunus mume] >gi|645260200|ref|XP_008235720.1| PREDICTED: transcriptional regulator SUPERMAN [Prunus mume]
Unigene20	1312	902.667	0.539502	T1	716.667	403.333	0.82933	T２	PREDICTED: uncharacterized protein LOC103415733 [Malus domestica]
Unigene26	880	1375.67	-0.644556	H1	436	702.667	-0.688512	H２	PREDICTED: tRNA (guanine-N(7)-)-methyltransferase-like [Malus domestica]
Unigene36	933.333	347.333	1.42607	T1	464.667	140.667	1.72392	T２	Ypt/Rab-GAP domain of gyp1p superfamily protein isoform 4 [Theobroma cacao] >gi|590653454|ref|XP_007033426.1| Ypt/Rab-GAP domain of gyp1p superfamily protein isoform 4 [Theobroma cacao] >gi|508712454|gb|EOY04351.1| Ypt/Rab-GAP domain of gyp1p superfamily protein isoform 4 [Theobroma cacao] >gi|508712455|gb|EOY04352.1| Ypt/Rab-GAP domain of gyp1p superfamily protein isoform 4 [Theobroma cacao]
Unigene37	#N/A	#N/A	#N/A	#N/A	2290.67	937.667	1.28862	T２	PREDICTED: putative disease resistance protein RGA4 [Malus domestica]
Unigene39	3340.67	1726.33	0.952425	T1	#N/A	#N/A	#N/A	#N/A	WD40-containing protein [Malus domestica]
Unigene40	55	124	-1.17284	H1	#N/A	#N/A	#N/A	#N/A	PREDICTED: uncharacterized protein LOC103438188 [Malus domestica]
Unigene45	#N/A	#N/A	#N/A	#N/A	1072.33	1240.67	-0.210362	H２	PREDICTED: calmodulin-binding receptor-like cytoplasmic kinase 2 [Malus domestica]
Unigene49	#N/A	#N/A	#N/A	#N/A	716	1191.67	-0.734949	H２	hypothetical protein PRUPE_ppa012788mg [Prunus persica] >gi|645238768|ref|XP_008225830.1| PREDICTED: glycine cleavage system H protein 2, mitochondrial [Prunus mume] >gi|462408054|gb|EMJ13388.1| hypothetical protein PRUPE_ppa012788mg [Prunus persica]
Unigene67	228.667	104.333	1.13205	T1	158.333	61.3333	1.36822	T２	PREDICTED: uncharacterized protein LOC103436632 [Malus domestica]
Unigene73	6366	2768.33	1.20137	T1	3097	1629	0.926885	T２	PREDICTED: calcium-transporting ATPase 9, plasma membrane-type-like [Malus domestica]
Unigene80	741.667	449.333	0.722985	T1	420.667	249	0.756532	T２	PREDICTED: uncharacterized protein LOC103414933 [Malus domestica]
Unigene84	#N/A	#N/A	#N/A	#N/A	321.667	178.333	0.85099	T２	PREDICTED: uncharacterized protein LOC103446372 [Malus domestica]
Unigene86	6052	4312.33	0.488943	T1	#N/A	#N/A	#N/A	#N/A	PREDICTED: phosphoinositide phospholipase C 2-like [Malus domestica]
Unigene87	638.333	152.667	2.06392	T1	340.333	86.3333	1.97896	T２	PREDICTED: nucleolar GTP-binding protein 1-like [Malus domestica]
Unigene88	303.333	11264.3	-5.21471	H1	201.667	7100	-5.13777	H２	PREDICTED: GDSL esterase/lipase At5g33370-like [Malus domestica] >gi|658020702|ref|XP_008345729.1| PREDICTED: GDSL esterase/lipase At5g33370-like [Malus domestica]
Unigene89	1727	2704.67	-0.647183	H1	#N/A	#N/A	#N/A	#N/A	PREDICTED: branched-chain-amino-acid aminotransferase-like protein 1 [Prunus mume]
Unigene93	27.3333	2.66667	3.35755	T1	31	0	#DIV/0!	T２	PREDICTED: LOW QUALITY PROTEIN: aldo-keto reductase family 1 member C2-like [Malus domestica]
Unigene96	113	15.6667	2.85055	T1	51.6667	8	2.69116	T２	PREDICTED: uncharacterized protein LOC103432884 [Malus domestica]
Unigene101	1260	1855	-0.557995	H1	#N/A	#N/A	#N/A	#N/A	PREDICTED: vacuolar amino acid transporter 1-like [Malus domestica]
Unigene104	275	604	-1.13512	H1	320.667	171.667	0.901464	T２	PREDICTED: exocyst complex component EXO70B1-like [Malus domestica]
Unigene120	10.3333	66.6667	-2.68966	H1	137	33.6667	2.02478	T２	PREDICTED: uncharacterized protein LOC103432907 [Malus domestica]
Unigene122	#N/A	#N/A	#N/A	#N/A	59.3333	107	-0.850696	H２	PREDICTED: ras-related protein RABA4d, partial [Malus domestica]
Unigene123	62	32	0.954196	T1	#N/A	#N/A	#N/A	#N/A	PREDICTED: uncharacterized protein LOC103323054 [Prunus mume]
Unigene130	661	910.667	-0.462273	H1	#N/A	#N/A	#N/A	#N/A	PREDICTED: integrator complex subunit 4 [Malus domestica]
Unigene132	156	1727.67	-3.46921	H1	130.667	751	-2.52292	H２	PREDICTED: protein trichome birefringence-like 39 [Malus domestica]
Unigene134	200.667	534	-1.41204	H1	#N/A	#N/A	#N/A	#N/A	PREDICTED: putative protein TPRXL [Prunus mume]
Unigene136	679	1073.67	-0.661063	H1	267.667	496.333	-0.890872	H２	PREDICTED: uncharacterized protein LOC103441030 [Malus domestica]
Unigene143	352.667	775.667	-1.13713	H1	239.333	378	-0.659365	H２	PREDICTED: uncharacterized protein LOC103439732 [Malus domestica]
Unigene144	1944.67	3076	-0.661533	H1	#N/A	#N/A	#N/A	#N/A	PREDICTED: protein TORNADO 1-like [Malus domestica]
Unigene149	376.333	107.667	1.80544	T1	262	49.3333	2.40893	T２	hypothetical protein L484_026421 [Morus notabilis] >gi|587991060|gb|EXC75276.1| hypothetical protein L484_000401 [Morus notabilis]
Unigene157	532.667	1009	-0.921621	H1	437.667	626.333	-0.517098	H２	PREDICTED: DNA-directed RNA polymerase IV subunit 1-like [Malus domestica]
Unigene177	#N/A	#N/A	#N/A	#N/A	26.3333	6.33333	2.05585	T２	PREDICTED: uncharacterized protein LOC103443553 [Malus domestica]
Unigene181	1004.67	1856.67	-0.885998	H1	#N/A	#N/A	#N/A	#N/A	PREDICTED: exportin-4-like [Malus domestica]
Unigene183	4063.33	81.6667	5.63677	T1	655.333	13	5.65565	T２	PREDICTED: uncharacterized protein LOC103415969 [Malus domestica]
Unigene188	866.667	569.333	0.606204	T1	446	234	0.930535	T２	PREDICTED: protein trichome berefringence-like 7 [Malus domestica] >gi|657964564|ref|XP_008373912.1| PREDICTED: protein trichome berefringence-like 7 [Malus domestica]
Unigene189	#N/A	#N/A	#N/A	#N/A	1034.67	475	1.12317	T２	PREDICTED: THO complex subunit 2 [Malus domestica]
Unigene190	119.667	2.66667	5.48784	T1	23.6667	4	2.56478	T２	PREDICTED: uncharacterized protein LOC103402412 [Malus domestica] >gi|658008382|ref|XP_008339384.1| PREDICTED: uncharacterized protein LOC103402412 [Malus domestica]
Unigene192	403.333	776.667	-0.945323	H1	138.333	533	-1.94599	H２	PREDICTED: U-box domain-containing protein 26-like [Malus domestica]
Unigene194	91.3333	54	0.758182	T1	#N/A	#N/A	#N/A	#N/A	hypothetical protein L484_003254 [Morus notabilis]
Unigene199	#N/A	#N/A	#N/A	#N/A	1235	1844.67	-0.578849	H２	hypothetical protein PRUPE_ppa019382mg, partial [Prunus persica] >gi|462421181|gb|EMJ25444.1| hypothetical protein PRUPE_ppa019382mg, partial [Prunus persica]
Unigene215	432.333	56.3333	2.94008	T1	312.667	36.3333	3.10526	T２	PREDICTED: calcium-dependent protein kinase 20-like [Malus domestica]
Unigene217	352.667	898.333	-1.34895	H1	176.667	514.667	-1.54261	H２	PREDICTED: retrotransposon-like protein 1 [Prunus mume]
Unigene221	#N/A	#N/A	#N/A	#N/A	48.6667	24.3333	1	T２	PREDICTED: uncharacterized protein LOC103409818 [Malus domestica]
Unigene222	457.333	876.333	-0.938234	H1	241	393.333	-0.706719	H２	PREDICTED: uncharacterized protein LOC103436921 [Malus domestica]
Unigene224	#N/A	#N/A	#N/A	#N/A	16.3333	50.6667	-1.63322	H２	PREDICTED: uncharacterized protein LOC103443826 [Malus domestica]
Unigene227	319	1116	-1.80671	H1	202.667	743.333	-1.8749	H２	PREDICTED: thylakoid lumenal 19 kDa protein, chloroplastic [Malus domestica] >gi|658023028|ref|XP_008346925.1| PREDICTED: thylakoid lumenal 19 kDa protein, chloroplastic-like [Malus domestica]
Unigene233	110.333	742.333	-2.7502	H1	192.333	276.333	-0.522801	H２	PREDICTED: auxin transporter-like protein 3 [Malus domestica]
Unigene242	188.667	96.6667	0.964749	T1	#N/A	#N/A	#N/A	#N/A	PREDICTED: uncharacterized protein LOC103455811 isoform X2 [Malus domestica]
Unigene245	120.667	388.333	-1.68627	H1	79.6667	178.333	-1.16253	H２	PREDICTED: probable pectinesterase/pectinesterase inhibitor 51 [Malus domestica]
Unigene248	343	515	-0.586364	H1	#N/A	#N/A	#N/A	#N/A	PREDICTED: uncharacterized protein LOC103451789 [Malus domestica]
Unigene250	600.333	1479	-1.30079	H1	297.667	1077.33	-1.8557	H２	PREDICTED: MATE efflux family protein 1-like [Malus domestica]
Unigene251	147	2378	-4.01586	H1	137	1440	-3.39382	H２	hypothetical protein PRUPE_ppa009139mg [Prunus persica] >gi|462407540|gb|EMJ12874.1| hypothetical protein PRUPE_ppa009139mg [Prunus persica]
Unigene253	229.667	1241	-2.43389	H1	319.333	547.333	-0.777357	H２	PREDICTED: oligopeptide transporter 3 [Prunus mume]
Unigene267	160.333	43.6667	1.87647	T1	63.3333	3.66667	4.11042	T２	PREDICTED: uncharacterized protein LOC103439538 [Malus domestica]
Unigene268	5963.33	3011.33	0.985717	T1	66	24.3333	1.43953	T２	PREDICTED: myosin-13 [Malus domestica]
Unigene278	104.333	203.667	-0.96501	H1	184	87	1.08062	T２	PREDICTED: organ-specific protein P4-like [Malus domestica]
Unigene285	35	67	-0.936806	H1	22	40	-0.862496	H２	PREDICTED: WRKY transcription factor 22-like [Malus domestica]
Unigene287	810	1541	-0.927873	H1	398.667	734	-0.880597	H２	PREDICTED: 14 kDa zinc-binding protein [Prunus mume]
Unigene298	504	856.667	-0.76531	H1	#N/A	#N/A	#N/A	#N/A	PREDICTED: mediator of RNA polymerase II transcription subunit 33A-like [Malus domestica]
Unigene299	1487.67	2773.67	-0.898743	H1	729	1303	-0.837846	H２	PREDICTED: probable methyltransferase PMT7 [Prunus mume]
Unigene302	445	683.333	-0.618784	H1	212.333	373.333	-0.814133	H２	PREDICTED: ATP-dependent DNA helicase Q-like 1 [Malus domestica]
Unigene303	677.667	1345.33	-0.989316	H1	202	580.667	-1.52335	H２	PREDICTED: protein trichome birefringence-like 38 [Malus domestica]
Unigene304	1495.33	776	0.946339	T1	#N/A	#N/A	#N/A	#N/A	PREDICTED: peptide methionine sulfoxide reductase B1, chloroplastic [Malus domestica]
Unigene305	812.667	390.333	1.05796	T1	#N/A	#N/A	#N/A	#N/A	PREDICTED: uncharacterized protein LOC103442449 [Malus domestica] >gi|657975225|ref|XP_008379456.1| PREDICTED: uncharacterized protein LOC103442449 [Malus domestica] >gi|657975227|ref|XP_008379457.1| PREDICTED: uncharacterized protein LOC103442449 [Malus domestica] >gi|658044298|ref|XP_008357797.1| PREDICTED: uncharacterized protein LOC103421532 [Malus domestica] >gi|658044300|ref|XP_008357798.1|…
Unigene307	12453.3	7356	0.759539	T1	#N/A	#N/A	#N/A	#N/A	PREDICTED: putative H/ACA ribonucleoprotein complex subunit 1-like protein 1 [Malus domestica] >gi|658041558|ref|XP_008356387.1| PREDICTED: putative H/ACA ribonucleoprotein complex subunit 1-like protein 1 [Malus domestica]
Unigene313	105.333	179.667	-0.770361	H1	#N/A	#N/A	#N/A	#N/A	PREDICTED: tubby-like F-box protein 3 [Malus domestica]
Unigene322	#N/A	#N/A	#N/A	#N/A	82	142.333	-0.795578	H２	PREDICTED: protein CHUP1, chloroplastic isoform X1 [Malus domestica]
Unigene330	1035	1641.33	-0.665237	H1	603.333	796.333	-0.400417	H２	PREDICTED: uncharacterized protein LOC103406763 [Malus domestica]
Unigene334	#N/A	#N/A	#N/A	#N/A	198.333	59.6667	1.73293	T２	PREDICTED: uncharacterized protein LOC103444068 [Malus domestica]
Unigene335	1327.67	785.333	0.757516	T1	592.667	334.667	0.824496	T２	PREDICTED: tropomyosin isoform X1 [Malus domestica]
Unigene336	211.667	409.667	-0.952656	H1	78	288.333	-1.88619	H２	hypothetical protein CISIN_1g0369172mg, partial [Citrus sinensis]
Unigene340	65.6667	231.333	-1.81674	H1	91.6667	176.667	-0.946561	H２	hypothetical protein PRUPE_ppa026658mg, partial [Prunus persica] >gi|462402431|gb|EMJ07988.1| hypothetical protein PRUPE_ppa026658mg, partial [Prunus persica]
Unigene341	501	909	-0.85947	H1	#N/A	#N/A	#N/A	#N/A	PREDICTED: uncharacterized protein LOC103446947 [Malus domestica]
Unigene356	5048.33	3320.67	0.604334	T1	#N/A	#N/A	#N/A	#N/A	dehydrin 5 [Eriobotrya japonica]
Unigene359	433	245	0.821585	T1	#N/A	#N/A	#N/A	#N/A	PREDICTED: uncharacterized protein LOC103414245 [Malus domestica]
Unigene360	32.3333	311.333	-3.26737	H1	120	346.333	-1.52913	H２	PREDICTED: laccase-17-like [Malus domestica]
Unigene361	950.333	1552	-0.707623	H1	#N/A	#N/A	#N/A	#N/A	hypothetical protein PRUPE_ppa004320mg [Prunus persica] >gi|462400696|gb|EMJ06253.1| hypothetical protein PRUPE_ppa004320mg [Prunus persica]
Unigene368	299.333	330.667	-0.143625	H1	185	206	-0.155119	H２	PREDICTED: myosin-8 [Malus domestica]
Unigene378	#N/A	#N/A	#N/A	#N/A	567.667	319.667	0.828476	T２	zinc finger family protein [Populus trichocarpa] >gi|550330113|gb|EEF01288.2| zinc finger family protein [Populus trichocarpa]
Unigene384	#N/A	#N/A	#N/A	#N/A	504.333	654	-0.374913	H２	PREDICTED: DNA ligase 1-like isoform X2 [Malus domestica]
Unigene390	334.667	811	-1.27698	H1	148.333	357	-1.26708	H２	PREDICTED: uncharacterized protein LOC103405871 [Malus domestica]
Unigene395	#N/A	#N/A	#N/A	#N/A	327.333	128.333	1.35086	T２	PREDICTED: WPP domain-associated protein-like [Malus domestica]
Unigene399	#N/A	#N/A	#N/A	#N/A	8168.33	13964	-0.773599	H２	hypothetical protein PRUPE_ppa013350mg [Prunus persica] >gi|462405499|gb|EMJ10963.1| hypothetical protein PRUPE_ppa013350mg [Prunus persica]
Unigene412	417	759	-0.864053	H1	214	388.667	-0.860923	H２	PREDICTED: eukaryotic translation initiation factor 4E-1 [Malus domestica]
Unigene414	6970	2628	1.40719	T1	2314	998.667	1.21231	T２	PREDICTED: bifunctional epoxide hydrolase 2 [Malus domestica]
Unigene415	#N/A	#N/A	#N/A	#N/A	164	55.6667	1.55881	T２	PREDICTED: uncharacterized protein LOC103424151 isoform X2 [Malus domestica]
Unigene423	233.667	112.667	1.05239	T1	90	41.3333	1.12262	T２	PREDICTED: LOW QUALITY PROTEIN: peroxisomal membrane protein 13-like [Malus domestica]
Unigene427	#N/A	#N/A	#N/A	#N/A	258.333	374.333	-0.53509	H２	PREDICTED: outer envelope pore protein 16-4, chloroplastic-like isoform X1 [Malus domestica]
Unigene428	729.333	1511.33	-1.05117	H1	261	712.667	-1.44918	H２	RecName: Full=Profilin; AltName: Full=Allergen Pyr c 3; AltName: Allergen=Pyr c 4 >gi|4761580|gb|AAD29410.1| profilin [Pyrus communis]
Unigene430	#N/A	#N/A	#N/A	#N/A	2484.33	3159	-0.346609	H２	PREDICTED: uncharacterized protein LOC103321430 [Prunus mume]
Unigene435	1352	2263	-0.743141	H1	692.333	831.667	-0.264539	H２	PREDICTED: glycine--tRNA ligase 2, chloroplastic/mitochondrial isoform X2 [Malus domestica]
Unigene438	1418.33	589	1.26786	T1	601.333	282.333	1.09077	T２	PREDICTED: quinone oxidoreductase PIG3 [Malus domestica] >gi|657990154|ref|XP_008387302.1| PREDICTED: quinone oxidoreductase PIG3 [Malus domestica]
Unigene444	#N/A	#N/A	#N/A	#N/A	581.667	816.667	-0.489555	H２	PREDICTED: Werner Syndrome-like exonuclease isoform X2 [Malus domestica]
Unigene449	1848	6	8.26679	T1	1141	3.66667	8.28161	T２	hypothetical protein CICLE_v10026940mg, partial [Citrus clementina] >gi|557527592|gb|ESR38842.1| hypothetical protein CICLE_v10026940mg, partial [Citrus clementina]
Unigene454	568.333	903.333	-0.668521	H1	2482.67	4061.33	-0.710063	H２	PREDICTED: 20 kDa chaperonin, chloroplastic-like isoform X2 [Malus domestica]
Unigene459	1852	2875	-0.634478	H1	1081.33	1526	-0.496944	H２	PREDICTED: protein YIPF6 homolog [Malus domestica]
Unigene462	167.667	5.66667	4.88695	T1	90	4.66667	4.26946	T２	Presequence protease 2 isoform 3 [Theobroma cacao] >gi|508706321|gb|EOX98217.1| Presequence protease 2 isoform 3 [Theobroma cacao]
Unigene466	1593.33	844.333	0.916164	T1	796.667	341.333	1.22279	T２	PREDICTED: LOW QUALITY PROTEIN: DNA repair protein complementing XP-C cells homolog [Malus domestica]
Unigene470	434	112.333	1.94991	T1	272.667	92	1.56743	T２	PREDICTED: inorganic pyrophosphatase 2-like [Malus domestica]
Unigene475	371.333	609.333	-0.714517	H1	#N/A	#N/A	#N/A	#N/A	PREDICTED: CTL-like protein DDB_G0274487 [Malus domestica]
Unigene476	332.333	626.667	-0.915067	H1	#N/A	#N/A	#N/A	#N/A	PREDICTED: LOW QUALITY PROTEIN: WAT1-related protein At4g08300-like [Malus domestica] >gi|658031984|ref|XP_008351484.1| PREDICTED: WAT1-related protein At4g08300-like [Malus domestica]
Unigene486	1836.33	3086.67	-0.749222	H1	1060.67	1440	-0.441097	H２	PREDICTED: cycloeucalenol cycloisomerase-like [Malus domestica]
Unigene490	5100.33	7155.33	-0.488427	H1	2023.67	3639.33	-0.846703	H２	PREDICTED: uncharacterized protein LOC103442539 [Malus domestica]
Unigene495	209.333	405.667	-0.954493	H1	119.333	236.667	-0.987859	H２	PREDICTED: pentatricopeptide repeat-containing protein At4g30700 [Malus domestica]
Unigene496	#N/A	#N/A	#N/A	#N/A	96.6667	210.333	-1.12159	H２	PREDICTED: nudix hydrolase 2-like [Malus domestica]
Unigene507	480	899	-0.905287	H1	291.667	686.333	-1.23459	H２	PREDICTED: probable basic-leucine zipper transcription factor R [Malus domestica]
Unigene508	137.333	71.6667	0.938308	T1	#N/A	#N/A	#N/A	#N/A	PREDICTED: linoleate 13S-lipoxygenase 3-1, chloroplastic-like [Malus domestica]
Unigene514	1818.33	2663	-0.550436	H1	850.333	1130	-0.410222	H２	PREDICTED: glycerol-3-phosphate dehydrogenase [NAD(+)] GPDHC1, cytosolic [Malus domestica]
Unigene517	#N/A	#N/A	#N/A	#N/A	2729	4007.67	-0.55439	H２	PREDICTED: leucine-rich repeat extensin-like protein 3 isoform X2 [Malus domestica] >gi|658060499|ref|XP_008366090.1| PREDICTED: leucine-rich repeat extensin-like protein 3 isoform X2 [Malus domestica]
Unigene523	127	215.667	-0.763975	H1	67	102	-0.606336	H２	PREDICTED: LOW QUALITY PROTEIN: uncharacterized protein LOC103445784 [Malus domestica]
Unigene532	1070.33	1875	-0.80883	H1	#N/A	#N/A	#N/A	#N/A	PREDICTED: plant intracellular Ras-group-related LRR protein 6 [Prunus mume]
Unigene542	#N/A	#N/A	#N/A	#N/A	477	645.667	-0.4368	H２	PREDICTED: membrin-11-like [Malus domestica]
Unigene543	681.333	332.667	1.03428	T1	#N/A	#N/A	#N/A	#N/A	R2R3 MYB transcription factor 2, partial [Pyrus communis]
Unigene551	2484.33	1395.67	0.831904	T1	1293.33	474.667	1.44611	T２	PREDICTED: disease resistance protein RPM1-like [Malus domestica] >gi|658022133|ref|XP_008346479.1| PREDICTED: disease resistance protein RPM1-like [Malus domestica]
Unigene555	70	149	-1.08989	H1	41.3333	88.6667	-1.10109	H２	PREDICTED: pentatricopeptide repeat-containing protein At4g37380, chloroplastic [Prunus mume]
Unigene558	293.333	733.333	-1.32193	H1	130.667	192	-0.555215	H２	PREDICTED: protein tesmin/TSO1-like CXC 2 [Malus domestica]
Unigene560	451	657	-0.542766	H1	273	353.333	-0.372129	H２	PREDICTED: uncharacterized protein LOC103402933 [Malus domestica]
Unigene563	549.333	748	-0.445356	H1	111.667	215.333	-0.947373	H２	PREDICTED: uncharacterized protein LOC103402095 [Malus domestica]
Unigene575	461.333	1610.33	-1.80348	H1	306.667	801.667	-1.38633	H２	PREDICTED: CMP-N-acetylneuraminate-beta-galactosamide-alpha-2,3-sialyltransferase 1-like isoform X1 [Malus domestica]
Unigene580	307	575.667	-0.906995	H1	181.667	327.667	-0.850935	H２	PREDICTED: 3beta-hydroxysteroid-dehydrogenase/decarboxylase isoform 3-like [Malus domestica]
Unigene582	3061.33	7005.33	-1.19429	H1	1288.67	2644.67	-1.03721	H２	PREDICTED: 50S ribosomal protein L4, chloroplastic-like isoform X2 [Malus domestica]
Unigene589	2792.33	1432.33	0.963104	T1	1212	684.667	0.823916	T２	PREDICTED: uncharacterized protein LOC103442392 isoform X1 [Malus domestica]
Unigene595	2032.67	4308.67	-1.08387	H1	1660.33	2886.67	-0.797932	H２	PREDICTED: plasma membrane ATPase 4 [Malus domestica]
Unigene600	251.333	533	-1.08453	H1	317	667.333	-1.07392	H２	PREDICTED: vegetative cell wall protein gp1-like [Malus domestica]
Unigene605	5028	3797.67	0.404871	T1	#N/A	#N/A	#N/A	#N/A	uncharacterized protein LOC103453608 [Malus domestica] >gi|71041086|gb|AAZ20431.1| MYB11 [Malus domestica]
Unigene606	1534.67	557	1.46218	T1	635	354	0.843007	T２	PREDICTED: uncharacterized protein LOC103433963 [Malus domestica]
Unigene611	876	1330.33	-0.602785	H1	418.333	597	-0.513078	H２	PREDICTED: uncharacterized protein LOC103431764 [Malus domestica]
Unigene614	#N/A	#N/A	#N/A	#N/A	315.333	512.333	-0.700205	H２	PREDICTED: LOW QUALITY PROTEIN: ER lumen protein retaining receptor-like [Malus domestica]
Unigene616	4122.33	1892.33	1.12329	T1	1872.33	764.333	1.29256	T２	PREDICTED: homocysteine S-methyltransferase 3 [Prunus mume]
Unigene617	741.333	1026.33	-0.469305	H1	284.333	434.667	-0.612326	H２	PREDICTED: uncharacterized protein LOC103434481 [Malus domestica] >gi|657959049|ref|XP_008371066.1| PREDICTED: uncharacterized protein LOC103434481 [Malus domestica] >gi|658040643|ref|XP_008355925.1| PREDICTED: uncharacterized protein LOC103419603 [Malus domestica] >gi|658040645|ref|XP_008355926.1| PREDICTED: uncharacterized protein LOC103419603 [Malus domestica]
Unigene618	22.6667	158.333	-2.80432	H1	#N/A	#N/A	#N/A	#N/A	PREDICTED: myb-related protein A [Malus domestica]
Unigene620	688.667	6322.67	-3.19866	H1	445.333	3550.67	-2.99513	H２	PREDICTED: photosystem II 5 kDa protein, chloroplastic-like [Malus domestica]
Unigene624	98	328.667	-1.74577	H1	84.6667	128.333	-0.60003	H２	PREDICTED: protein tesmin/TSO1-like CXC 3 isoform X1 [Malus domestica]
Unigene625	206.333	824	-1.99767	H1	113	400.333	-1.82488	H２	PREDICTED: uncharacterized protein LOC103446657 [Malus domestica]
Unigene627	378	675.667	-0.837925	H1	#N/A	#N/A	#N/A	#N/A	PREDICTED: uncharacterized protein LOC103402484 [Malus domestica]
Unigene628	386	701	-0.860814	H1	197.667	501.667	-1.34366	H２	PREDICTED: uncharacterized protein LOC103420451 [Malus domestica]
Unigene630	254.333	550.667	-1.11446	H1	140.667	316	-1.16764	H２	PREDICTED: tetratricopeptide repeat protein 7B-like [Malus domestica] >gi|658014017|ref|XP_008342320.1| PREDICTED: tetratricopeptide repeat protein 7B-like [Malus domestica]
Unigene631	166.333	860.667	-2.37138	H1	124	353.667	-1.51205	H２	PREDICTED: fasciclin-like arabinogalactan protein 11 [Malus domestica]
Unigene632	156.333	442.333	-1.50051	H1	98.6667	212	-1.10343	H２	PREDICTED: 7-dehydrocholesterol reductase [Prunus mume]
Unigene634	#N/A	#N/A	#N/A	#N/A	274.333	352.667	-0.362375	H２	PREDICTED: U-box domain-containing protein 28-like [Malus domestica]
Unigene640	2758.67	1965.67	0.488952	T1	#N/A	#N/A	#N/A	#N/A	40S ribosomal protein S13, putative [Ricinus communis] >gi|223549503|gb|EEF50991.1| 40S ribosomal protein S13, putative [Ricinus communis]
Unigene641	473	895.667	-0.921122	H1	262.333	585	-1.15704	H２	PREDICTED: pentatricopeptide repeat-containing protein At1g74850, chloroplastic-like [Malus domestica]
Unigene644	#N/A	#N/A	#N/A	#N/A	63.3333	104	-0.715547	H２	PREDICTED: uncharacterized protein LOC103441605 [Malus domestica]
Unigene645	1087	1538.33	-0.501016	H1	#N/A	#N/A	#N/A	#N/A	PREDICTED: protein NRT1/ PTR FAMILY 8.3-like [Prunus mume]
Unigene648	137.333	298.667	-1.12085	H1	203.667	374	-0.876828	H２	PREDICTED: uncharacterized protein LOC103428539 [Malus domestica] >gi|658058148|ref|XP_008364871.1| PREDICTED: uncharacterized protein LOC103428539 [Malus domestica]
Unigene649	418.333	695	-0.73236	H1	184.667	307.333	-0.734881	H２	PREDICTED: LOW QUALITY PROTEIN: probable plastid-lipid-associated protein 6, chloroplastic [Malus domestica]
Unigene650	362	884	-1.28806	H1	#N/A	#N/A	#N/A	#N/A	PREDICTED: uncharacterized protein LOC103439011 isoform X2 [Malus domestica]
Unigene654	15227	9826	0.631956	T1	3531.67	1982.67	0.832907	T２	PREDICTED: uncharacterized protein LOC103427563 [Malus domestica]
Unigene660	511.667	1016.67	-0.990571	H1	235.667	525.667	-1.1574	H２	PREDICTED: uncharacterized protein LOC103401261 [Malus domestica]
Unigene661	110.667	387.667	-1.8086	H1	86.6667	213.667	-1.30181	H２	arabinogalactan-protein [Pyrus communis]
Unigene668	2010.67	3495.67	-0.797894	H1	1039.67	1511.67	-0.540019	H２	PREDICTED: uncharacterized protein LOC103438344 [Malus domestica]
Unigene671	419.667	916.333	-1.12663	H1	#N/A	#N/A	#N/A	#N/A	PREDICTED: DEAD-box ATP-dependent RNA helicase 42 [Malus domestica] >gi|657963482|ref|XP_008373354.1| PREDICTED: DEAD-box ATP-dependent RNA helicase 42 [Malus domestica]
Unigene673	#N/A	#N/A	#N/A	#N/A	635	335.667	0.919727	T２	PREDICTED: protein NRDE2 homolog [Malus domestica]
Unigene682	#N/A	#N/A	#N/A	#N/A	511.333	211.333	1.27474	T２	PREDICTED: uncharacterized protein LOC103444484 [Malus domestica]
Unigene692	1367	2553	-0.90118	H1	#N/A	#N/A	#N/A	#N/A	PREDICTED: importin-9 [Malus domestica]
Unigene693	203.333	423.333	-1.05795	H1	#N/A	#N/A	#N/A	#N/A	PREDICTED: transcription factor bHLH110-like [Malus domestica]
Unigene694	1167	668.667	0.803445	T1	#N/A	#N/A	#N/A	#N/A	PREDICTED: transcription and mRNA export factor SUS1-like [Malus domestica]
Unigene695	232	1061	-2.19323	H1	152.667	598.333	-1.97056	H２	PREDICTED: uncharacterized protein LOC103452334 [Malus domestica]
Unigene698	274	196.667	0.478423	T1	92	2	5.52356	T２	PREDICTED: RNA polymerase-associated protein RTF1 homolog [Malus domestica]
Unigene699	161	449	-1.47965	H1	87	260	-1.57942	H２	PREDICTED: uncharacterized protein LOC103451333 [Malus domestica]
Unigene702	686	999.667	-0.543239	H1	17	54.3333	-1.6763	H２	PREDICTED: mitogen-activated protein kinase kinase kinase 2-like [Malus domestica]
Unigene711	#N/A	#N/A	#N/A	#N/A	1723.33	1144.67	0.590274	T２	PREDICTED: MAU2 chromatid cohesion factor homolog [Malus domestica]
Unigene712	2953.67	984.667	1.5848	T1	1167.67	577.333	1.01615	T２	PREDICTED: starch synthase 1, chloroplastic/amyloplastic [Malus domestica]
Unigene713	#N/A	#N/A	#N/A	#N/A	28.3333	13	1.12399	T２	PREDICTED: pheromone-processing carboxypeptidase KEX1-like [Malus domestica]
Unigene716	35	74	-1.08017	H1	#N/A	#N/A	#N/A	#N/A	PREDICTED: cytochrome P450 90B1-like isoform X2 [Malus domestica]
Unigene717	142.333	493.667	-1.79426	H1	69.3333	222	-1.67894	H２	hypothetical protein PHAVU_011G113100g [Phaseolus vulgaris] >gi|561005650|gb|ESW04644.1| hypothetical protein PHAVU_011G113100g [Phaseolus vulgaris]
Unigene730	141.667	72	0.976432	T1	#N/A	#N/A	#N/A	#N/A	PREDICTED: E3 ubiquitin-protein ligase At1g12760-like [Malus domestica]
Unigene732	449	1671	-1.89592	H1	#N/A	#N/A	#N/A	#N/A	PREDICTED: protein S-acyltransferase 18 isoform X1 [Malus domestica]
Unigene734	#N/A	#N/A	#N/A	#N/A	292.333	472.667	-0.693209	H２	hypothetical protein PRUPE_ppa010513mg [Prunus persica] >gi|462413903|gb|EMJ18952.1| hypothetical protein PRUPE_ppa010513mg [Prunus persica]
Unigene737	568	2117.67	-1.89851	H1	360.333	1887.67	-2.3892	H２	PREDICTED: monocopper oxidase-like protein SKS1 [Malus domestica]
Unigene741	363.333	523.667	-0.527355	H1	#N/A	#N/A	#N/A	#N/A	PREDICTED: uncharacterized protein LOC103443356 [Malus domestica]
Unigene744	1693.33	2559.67	-0.59609	H1	#N/A	#N/A	#N/A	#N/A	PREDICTED: probable ubiquitin-conjugating enzyme E2 24 [Malus domestica]
Unigene746	#N/A	#N/A	#N/A	#N/A	54	23.6667	1.1901	T２	PREDICTED: uncharacterized protein LOC103439915 [Malus domestica]
Unigene750	590.667	1288.67	-1.12546	H1	314.667	749	-1.25114	H２	PREDICTED: uncharacterized protein LOC103336208 [Prunus mume]
Unigene753	108.667	228.333	-1.07123	H1	#N/A	#N/A	#N/A	#N/A	PREDICTED: probable WRKY transcription factor 13 [Malus domestica] >gi|302399137|gb|ADL36863.1| WRKY domain class transcription factor [Malus domestica]
Unigene761	#N/A	#N/A	#N/A	#N/A	1420.33	2072	-0.544794	H２	PREDICTED: uncharacterized protein LOC103425615 [Malus domestica]
Unigene771	417.333	1757.33	-2.07412	H1	#N/A	#N/A	#N/A	#N/A	hypothetical protein PRUPE_ppa003523mg [Prunus persica] >gi|462409809|gb|EMJ15143.1| hypothetical protein PRUPE_ppa003523mg [Prunus persica]
Unigene772	3356.33	4516	-0.428159	H1	#N/A	#N/A	#N/A	#N/A	hypothetical protein JCGZ_18049 [Jatropha curcas]
Unigene778	476	727	-0.610994	H1	270.667	416.333	-0.621222	H２	PREDICTED: uncharacterized protein LOC103447999 [Malus domestica]
Unigene779	820.333	2818	-1.78039	H1	667.333	1100.33	-0.721461	H２	PREDICTED: probable leucine-rich repeat receptor-like protein kinase At5g63930 [Malus domestica]
Unigene781	1802.33	1188.33	0.600926	T1	1050	523.333	1.00459	T２	PREDICTED: BTB/POZ domain-containing protein At1g04390 [Malus domestica]
Unigene782	30443.7	57781	-0.924453	H1	16573.3	20422	-0.30126	H２	PREDICTED: probable aquaporin PIP2-8 [Malus domestica]
Unigene783	2370	3207.33	-0.436487	H1	#N/A	#N/A	#N/A	#N/A	PREDICTED: protein disulfide isomerase-like 1-6 [Malus domestica]
Unigene785	266.667	66.6667	2	T1	120.333	24.3333	2.30603	T２	PREDICTED: LOW QUALITY PROTEIN: glutathione S-transferase L3-like [Malus domestica]
Unigene786	480.667	4332.33	-3.17204	H1	238.667	2592.67	-3.44137	H２	PREDICTED: chloroplast stem-loop binding protein of 41 kDa a, chloroplastic [Malus domestica]
Unigene797	303.333	144.667	1.06817	T1	#N/A	#N/A	#N/A	#N/A	PREDICTED: LOW QUALITY PROTEIN: DNA-directed RNA polymerase I subunit rpa1-like [Malus domestica]
Unigene798	#N/A	#N/A	#N/A	#N/A	643.667	335.667	0.939284	T２	PREDICTED: uncharacterized protein LOC103456290 [Malus domestica]
Unigene801	50.3333	88.6667	-0.816878	H1	#N/A	#N/A	#N/A	#N/A	PREDICTED: uncharacterized protein LOC103437899 [Malus domestica]
Unigene807	#N/A	#N/A	#N/A	#N/A	120	174	-0.536053	H２	PREDICTED: uncharacterized protein LOC103417615 [Malus domestica]
Unigene808	3223.33	1836.67	0.811464	T1	#N/A	#N/A	#N/A	#N/A	PREDICTED: autophagy-related protein 8C-like [Malus domestica]
Unigene811	310.333	663.333	-1.09592	H1	181.667	447.667	-1.30113	H２	PREDICTED: PAP-specific phosphatase HAL2-like [Malus domestica]
Unigene812	#N/A	#N/A	#N/A	#N/A	119	65.3333	0.86507	T２	hypothetical protein PRUPE_ppa011408mg [Prunus persica] >gi|462401542|gb|EMJ07099.1| hypothetical protein PRUPE_ppa011408mg [Prunus persica]
Unigene813	#N/A	#N/A	#N/A	#N/A	2672.33	1839.33	0.538917	T２	PREDICTED: bromodomain-containing protein 4-like [Malus domestica]
Unigene814	39.3333	84.3333	-1.10035	H1	#N/A	#N/A	#N/A	#N/A	PREDICTED: uncharacterized protein LOC103340052 [Prunus mume]
Unigene819	9317.33	16188	-0.796936	H1	5325.33	8593.33	-0.690346	H２	CAC1 protein [Malus hybrid cultivar]
Unigene820	188	467	-1.31269	H1	140.667	189	-0.426106	H２	PREDICTED: uncharacterized protein LOC103419502 [Malus domestica] >gi|658040455|ref|XP_008355823.1| PREDICTED: uncharacterized protein LOC103419502 [Malus domestica]
Unigene821	773.333	1258.67	-0.702734	H1	453	690.667	-0.608479	H２	PREDICTED: nonsense-mediated mRNA decay protein 2-like [Malus domestica]
Unigene822	2138.67	1486	0.525278	T1	1191.33	797.667	0.578719	T２	PREDICTED: pyrophosphate-energized vacuolar membrane proton pump-like [Malus domestica]
Unigene829	300.667	553.667	-0.880853	H1	189	260.333	-0.461974	H２	PREDICTED: transcription factor CPC-like [Malus domestica] >gi|658036929|ref|XP_008354024.1| PREDICTED: transcription factor CPC-like [Malus domestica]
Unigene830	1164.33	477.333	1.28644	T1	411.333	205	1.00468	T２	PREDICTED: LOW QUALITY PROTEIN: uncharacterized protein LOC103444858 [Malus domestica]
Unigene831	2917	6560.33	-1.16928	H1	947	3440.33	-1.86111	H２	PREDICTED: photosystem II 10 kDa polypeptide, chloroplastic-like [Malus domestica]
Unigene832	#N/A	#N/A	#N/A	#N/A	186	88	1.07973	T２	PREDICTED: uncharacterized protein LOC103414759 [Malus domestica]
Unigene834	97	180	-0.89194	H1	#N/A	#N/A	#N/A	#N/A	hypothetical protein PRUPE_ppa023408mg [Prunus persica] >gi|462413680|gb|EMJ18729.1| hypothetical protein PRUPE_ppa023408mg [Prunus persica]
Unigene841	#N/A	#N/A	#N/A	#N/A	113.667	58	0.970684	T２	PREDICTED: uncharacterized protein LOC103452562 isoform X2 [Malus domestica]
Unigene842	9290.33	5134.33	0.855553	T1	#N/A	#N/A	#N/A	#N/A	PREDICTED: uncharacterized RNA-binding protein C25G10.01-like isoform X2 [Glycine max] >gi|571474306|ref|XP_006586190.1| PREDICTED: uncharacterized RNA-binding protein C25G10.01-like isoform X3 [Glycine max]
Unigene843	#N/A	#N/A	#N/A	#N/A	53	115	-1.11757	H２	PREDICTED: protein PHYTOCHROME KINASE SUBSTRATE 3-like [Malus domestica]
Unigene845	369.667	1068.67	-1.53152	H1	177.667	492.667	-1.47144	H２	PREDICTED: GATA transcription factor 9-like [Malus domestica]
Unigene849	594.667	1192.67	-1.00404	H1	320.333	562.333	-0.811852	H２	PREDICTED: uncharacterized protein LOC103450500 [Malus domestica]
Unigene853	145	650	-2.16439	H1	128.667	550.333	-2.09667	H２	hypothetical protein PRUPE_ppa007342mg [Prunus persica] >gi|462396479|gb|EMJ02278.1| hypothetical protein PRUPE_ppa007342mg [Prunus persica]
Unigene854	538.333	785.333	-0.544805	H1	337.333	398	-0.238594	H２	PREDICTED: probable S-adenosylmethionine carrier 2, chloroplastic [Malus domestica]
Unigene859	8733	2355.67	1.89034	T1	1531.67	804	0.929835	T２	PREDICTED: uncharacterized protein LOC103444125 [Malus domestica] >gi|657978639|ref|XP_008381264.1| PREDICTED: uncharacterized protein LOC103444128 [Malus domestica]
Unigene863	48.3333	87.3333	-0.853514	H1	#N/A	#N/A	#N/A	#N/A	PREDICTED: adenylosuccinate lyase-like [Malus domestica] >gi|658051026|ref|XP_008361237.1| PREDICTED: adenylosuccinate lyase-like [Malus domestica]
Unigene865	436.333	782	-0.841738	H1	49.3333	83	-0.750549	H２	PREDICTED: probable beta-1,4-xylosyltransferase IRX10 [Malus domestica]
Unigene866	#N/A	#N/A	#N/A	#N/A	896.333	401	1.16043	T２	PREDICTED: DNA ligase 4 [Malus domestica]
Unigene869	207.333	335.333	-0.693644	H1	31.6667	60	-0.921997	H２	PREDICTED: pentatricopeptide repeat-containing protein At5g16420, mitochondrial [Malus domestica]
Unigene873	930.667	1310	-0.49323	H1	#N/A	#N/A	#N/A	#N/A	PREDICTED: transportin-3 [Malus domestica]
Unigene875	235	120.333	0.965624	T1	#N/A	#N/A	#N/A	#N/A	hypothetical protein CICLE_v10023919mg, partial [Citrus clementina] >gi|557544044|gb|ESR55022.1| hypothetical protein CICLE_v10023919mg, partial [Citrus clementina]
Unigene877	6301.33	2307.33	1.44943	T1	2476	911.333	1.44196	T２	PREDICTED: uncharacterized WD repeat-containing protein C2A9.03-like [Malus domestica]
Unigene882	504	337.333	0.579249	T1	#N/A	#N/A	#N/A	#N/A	PREDICTED: KNR4/SMI1 homolog [Malus domestica]
Unigene883	685.333	1441.67	-1.07286	H1	417.333	683	-0.710685	H２	PREDICTED: glycogen phosphorylase 1-like [Malus domestica]
Unigene887	#N/A	#N/A	#N/A	#N/A	118.667	63.6667	0.898305	T２	hypothetical protein PRUPE_ppa027143mg [Prunus persica] >gi|462416504|gb|EMJ21241.1| hypothetical protein PRUPE_ppa027143mg [Prunus persica]
Unigene895	#N/A	#N/A	#N/A	#N/A	244	435	-0.834134	H２	PREDICTED: putative yippee-like protein Os10g0369500 [Malus domestica] >gi|658027808|ref|XP_008349329.1| PREDICTED: putative yippee-like protein Os10g0369500 [Malus domestica] >gi|658060493|ref|XP_008366086.1| PREDICTED: putative yippee-like protein Os10g0369500 [Malus domestica]
Unigene902	#N/A	#N/A	#N/A	#N/A	4463.67	2854.67	0.644907	T２	PREDICTED: phosphomethylpyrimidine synthase, chloroplastic [Malus domestica] >gi|657985491|ref|XP_008384842.1| PREDICTED: phosphomethylpyrimidine synthase, chloroplastic [Malus domestica] >gi|657985493|ref|XP_008384843.1| PREDICTED: phosphomethylpyrimidine synthase, chloroplastic [Malus domestica]
Unigene904	595.667	1291.67	-1.11666	H1	211	418.667	-0.988559	H２	PREDICTED: protein LOW PSII ACCUMULATION 3, chloroplastic [Prunus mume]
Unigene907	1539.33	1103.33	0.480437	T1	756.667	460.333	0.716979	T２	PREDICTED: uncharacterized protein LOC103452613 [Malus domestica]
Unigene910	208.333	401.333	-0.945907	H1	#N/A	#N/A	#N/A	#N/A	PREDICTED: uncharacterized protein LOC103425720 isoform X3 [Malus domestica]
Unigene912	1156.67	2398.67	-1.05226	H1	330	1218.33	-1.88437	H２	PREDICTED: LOW QUALITY PROTEIN: IAA-amino acid hydrolase ILR1-like [Malus domestica]
Unigene913	1357.33	1934.67	-0.51131	H1	617	901.333	-0.54679	H２	PREDICTED: very-long-chain (3R)-3-hydroxyacyl-[acyl-carrier protein] dehydratase 2 [Malus domestica]
Unigene922	#N/A	#N/A	#N/A	#N/A	456.333	264.667	0.785912	T２	PREDICTED: uncharacterized protein LOC103428038 isoform X2 [Malus domestica]
Unigene924	1406	2064	-0.553846	H1	#N/A	#N/A	#N/A	#N/A	hypothetical protein PRUPE_ppa001555mg [Prunus persica] >gi|462415385|gb|EMJ20122.1| hypothetical protein PRUPE_ppa001555mg [Prunus persica]
Unigene929	93.3333	179.333	-0.942179	H1	#N/A	#N/A	#N/A	#N/A	hypothetical protein Salmi_Mp002 (mitochondrion) [Salvia miltiorrhiza] >gi|534292248|gb|AGU16540.1| hypothetical protein Salmi_Mp002 (mitochondrion) [Salvia miltiorrhiza]
Unigene934	911.667	1566.33	-0.780813	H1	#N/A	#N/A	#N/A	#N/A	PREDICTED: nucleobase-ascorbate transporter 1 [Malus domestica]
Unigene935	423.667	705.333	-0.735376	H1	175.667	253.333	-0.528196	H２	PREDICTED: protein trichome birefringence-like 6 [Malus domestica]
Unigene940	250.667	1044.33	-2.05874	H1	160	443.667	-1.4714	H２	PREDICTED: protein kinase G11A-like [Malus domestica]
Unigene943	374.667	574	-0.615443	H1	#N/A	#N/A	#N/A	#N/A	PREDICTED: uncharacterized protein LOC103449862 [Malus domestica] >gi|657990367|ref|XP_008387408.1| PREDICTED: uncharacterized protein LOC103449862 [Malus domestica]
Unigene944	2743.33	1159	1.24305	T1	1438.67	841.667	0.773411	T２	PREDICTED: digalactosyldiacylglycerol synthase 2, chloroplastic [Malus domestica]
Unigene945	2134.33	1349.33	0.661539	T1	#N/A	#N/A	#N/A	#N/A	PREDICTED: uncharacterized protein LOC103437059 [Malus domestica]
Unigene946	#N/A	#N/A	#N/A	#N/A	355.667	199	0.837757	T２	PREDICTED: pentatricopeptide repeat-containing protein At5g55840-like [Malus domestica]
Unigene954	#N/A	#N/A	#N/A	#N/A	182.333	302.333	-0.729562	H２	PREDICTED: uncharacterized protein LOC103407499 [Malus domestica]
Unigene955	767.667	494	0.635969	T1	#N/A	#N/A	#N/A	#N/A	PREDICTED: histone deacetylase 2 [Malus domestica]
Unigene956	444.667	302.333	0.556584	T1	#N/A	#N/A	#N/A	#N/A	PREDICTED: uncharacterized protein LOC103336685 isoform X1 [Prunus mume]
Unigene962	#N/A	#N/A	#N/A	#N/A	601	297	1.0169	T２	PREDICTED: uncharacterized protein LOC103318737 [Prunus mume] >gi|645222907|ref|XP_008218378.1| PREDICTED: uncharacterized protein LOC103318737 [Prunus mume]
Unigene966	#N/A	#N/A	#N/A	#N/A	89.6667	36.3333	1.30328	T２	PREDICTED: 26S proteasome non-ATPase regulatory subunit 1 homolog A-like [Malus domestica]
Unigene967	653.333	2475.33	-1.92173	H1	#N/A	#N/A	#N/A	#N/A	PREDICTED: trichohyalin [Malus domestica]
Unigene968	#N/A	#N/A	#N/A	#N/A	1057	1480.33	-0.485947	H２	hypothetical protein PRUPE_ppb015019mg [Prunus persica] >gi|645234944|ref|XP_008224044.1| PREDICTED: small acidic protein 1 [Prunus mume] >gi|462418655|gb|EMJ22918.1| hypothetical protein PRUPE_ppb015019mg [Prunus persica]
Unigene972	#N/A	#N/A	#N/A	#N/A	1532	1072.67	0.514214	T２	PREDICTED: F-box-like/WD repeat-containing protein TBL1XR1 [Malus domestica]
Unigene974	#N/A	#N/A	#N/A	#N/A	760.667	1082.33	-0.508809	H２	PREDICTED: signal peptidase complex subunit 3B-like [Malus domestica]
Unigene978	2045	4010.67	-0.971741	H1	1006.67	1455	-0.531433	H２	hypothetical protein PRUPE_ppa009415mg [Prunus persica] >gi|462407586|gb|EMJ12920.1| hypothetical protein PRUPE_ppa009415mg [Prunus persica]
Unigene980	897	1275.33	-0.507694	H1	#N/A	#N/A	#N/A	#N/A	hypothetical protein PRUPE_ppa000803mg [Prunus persica] >gi|462400196|gb|EMJ05864.1| hypothetical protein PRUPE_ppa000803mg [Prunus persica]
Unigene984	#N/A	#N/A	#N/A	#N/A	875.333	554.667	0.658211	T２	PREDICTED: uncharacterized protein LOC103433971 [Malus domestica]
Unigene987	419	609.667	-0.54107	H1	274.667	354	-0.366068	H２	PREDICTED: thioredoxin X, chloroplastic-like [Malus domestica]
Unigene988	109	443.667	-2.02515	H1	#N/A	#N/A	#N/A	#N/A	PREDICTED: endo-1,3(4)-beta-glucanase 1-like [Malus domestica]
Unigene989	145.667	406.667	-1.48118	H1	35	56.6667	-0.695145	H２	PREDICTED: putative mediator of RNA polymerase II transcription subunit 29 [Malus domestica]
Unigene998	128.333	272.667	-1.08724	H1	#N/A	#N/A	#N/A	#N/A	PREDICTED: uncharacterized protein LOC103437795 [Malus domestica]
Unigene999	397	585.667	-0.560941	H1	#N/A	#N/A	#N/A	#N/A	PREDICTED: G-type lectin S-receptor-like serine/threonine-protein kinase B120, partial [Malus domestica]
Unigene1001	1320.67	2000.67	-0.599214	H1	59.3333	25.6667	1.20895	T２	PREDICTED: DNA ligase 1 [Malus domestica]
Unigene1002	362.333	1227.33	-1.76014	H1	40.6667	70.6667	-0.797183	H２	PREDICTED: origin recognition complex subunit 1-like [Malus domestica]
Unigene1012	1218.33	4287.67	-1.81528	H1	640	2320.67	-1.8584	H２	PREDICTED: 30S ribosomal protein S17, chloroplastic [Malus domestica]
Unigene1021	1015.33	1683.67	-0.729653	H1	#N/A	#N/A	#N/A	#N/A	PREDICTED: symplekin-like isoform X3 [Malus domestica]
Unigene1022	28516.7	39646	-0.47537	H1	12761.7	16759	-0.393119	H２	PREDICTED: glycine-rich protein 2-like [Malus domestica]
Unigene1023	510.333	1702.67	-1.73828	H1	401.333	1126.33	-1.48876	H２	PREDICTED: ankyrin repeat-containing protein At5g02620-like [Malus domestica]
Unigene1027	8066.67	4684	0.784232	T1	#N/A	#N/A	#N/A	#N/A	PREDICTED: ubiquitin-fold modifier 1 [Malus domestica] >gi|658060064|ref|XP_008365862.1| PREDICTED: ubiquitin-fold modifier 1 [Malus domestica]
Unigene1032	#N/A	#N/A	#N/A	#N/A	1434.33	1670.67	-0.220044	H２	PREDICTED: U-box domain-containing protein 44-like [Malus domestica]
Unigene1033	#N/A	#N/A	#N/A	#N/A	1603.33	2337.67	-0.543995	H２	PREDICTED: uncharacterized protein LOC103422290 [Malus domestica]
Unigene1035	511.333	328.667	0.637639	T1	#N/A	#N/A	#N/A	#N/A	PREDICTED: uncharacterized protein LOC103408040 [Malus domestica]
Unigene1036	408.667	618	-0.596682	H1	#N/A	#N/A	#N/A	#N/A	PREDICTED: 3-epi-6-deoxocathasterone 23-monooxygenase-like [Malus domestica]
Unigene1039	3237.33	2331	0.473857	T1	1902.67	1140.67	0.738146	T２	PREDICTED: uncharacterized protein LOC103410987 [Malus domestica] >gi|658055032|ref|XP_008363270.1| PREDICTED: uncharacterized protein LOC103426969 [Malus domestica]
Unigene1040	246	904	-1.87766	H1	152	510	-1.74643	H２	PREDICTED: uncharacterized protein At4g14100-like [Malus domestica]
Unigene1041	#N/A	#N/A	#N/A	#N/A	134	73.3333	0.869692	T２	PREDICTED: UDP-glycosyltransferase 75C1-like [Malus domestica]
Unigene1044	#N/A	#N/A	#N/A	#N/A	165	332	-1.00872	H２	PREDICTED: probable Histone-lysine N-methyltransferase ATXR5 [Malus domestica]
Unigene1046	180.667	438	-1.2776	H1	48.6667	40	0.282934	T２	PREDICTED: myb-like protein X [Malus domestica]
Unigene1048	#N/A	#N/A	#N/A	#N/A	2225.67	3638.33	-0.70904	H２	PREDICTED: NADH dehydrogenase [ubiquinone] 1 beta subcomplex subunit 9-like isoform X2 [Malus domestica]
Unigene1051	3796.33	2800.67	0.438836	T1	1548.67	1779.67	-0.20058	H２	PREDICTED: haloacid dehalogenase-like hydrolase domain-containing protein Sgpp [Malus domestica]
Unigene1052	740.667	979	-0.402484	H1	354.667	457.667	-0.367833	H２	PREDICTED: translation factor GUF1 homolog, chloroplastic [Malus domestica]
Unigene1054	3058.33	5207	-0.767707	H1	240.333	470	-0.967624	H２	PREDICTED: deSI-like protein At4g17486 [Malus domestica]
Unigene1057	#N/A	#N/A	#N/A	#N/A	2278.33	3842	-0.753879	H２	PREDICTED: uncharacterized protein LOC103401873 [Malus domestica] >gi|658007262|ref|XP_008338809.1| PREDICTED: uncharacterized protein LOC103401873 [Malus domestica]
Unigene1058	610.667	403.333	0.598412	T1	233	134.667	0.790937	T２	ent-kaurene synthase [Pyrus communis]
Unigene1064	#N/A	#N/A	#N/A	#N/A	423	200	1.08066	T２	PREDICTED: DNA mismatch repair protein MSH3 isoform X3 [Malus domestica]
Unigene1069	#N/A	#N/A	#N/A	#N/A	567.333	729	-0.361722	H２	PREDICTED: NAC domain-containing protein 5-like isoform X2 [Malus domestica]
Unigene1076	#N/A	#N/A	#N/A	#N/A	1802.67	1199.33	0.5879	T２	PREDICTED: uncharacterized protein LOC103419652 [Malus domestica]
Unigene1082	#N/A	#N/A	#N/A	#N/A	164.667	237	-0.525339	H２	PREDICTED: transcription factor WER-like [Malus domestica]
Unigene1092	#N/A	#N/A	#N/A	#N/A	1513.33	818	0.887557	T２	PREDICTED: LOW QUALITY PROTEIN: sacsin [Malus domestica]
Unigene1094	178.667	326.667	-0.870549	H1	111.667	188.667	-0.756641	H２	PREDICTED: putative pentatricopeptide repeat-containing protein At5g13230, mitochondrial [Malus domestica] >gi|657995664|ref|XP_008390177.1| PREDICTED: putative pentatricopeptide repeat-containing protein At5g13230, mitochondrial [Malus domestica] >gi|657995666|ref|XP_008390178.1| PREDICTED: putative pentatricopeptide repeat-containing protein At5g13230, mitochondrial [Malus domestica]
Unigene1095	469.667	138.667	1.76002	T1	#N/A	#N/A	#N/A	#N/A	calcineurin B-like protein [Pyrus betulifolia]
Unigene1096	592.333	855.667	-0.53064	H1	348.667	467	-0.421574	H２	PREDICTED: LOW QUALITY PROTEIN: cysteine-rich receptor-like protein kinase 15 [Malus domestica]
Unigene1104	837.667	1721.33	-1.03908	H1	427.333	836	-0.968141	H２	PREDICTED: zinc transporter 11-like isoform X1 [Malus domestica]
Unigene1105	596.667	225.333	1.40486	T1	167.333	35.6667	2.23008	T２	PREDICTED: uncharacterized protein LOC103442781 [Malus domestica]
Unigene1107	780	1547.33	-0.988238	H1	#N/A	#N/A	#N/A	#N/A	PREDICTED: LOW QUALITY PROTEIN: probable xyloglucan glycosyltransferase 5 [Malus domestica]
Unigene1109	206	32.3333	2.67155	T1	153.667	33.6667	2.19041	T２	PREDICTED: uncharacterized protein LOC101302821 [Fragaria vesca subsp. vesca]
Unigene1111	790	438.333	0.849824	T1	618	218	1.50328	T２	PREDICTED: protein SCAI [Prunus mume]
Unigene1112	2176	16610	-2.9323	H1	1426	8554	-2.58463	H２	PREDICTED: photosystem I reaction center subunit II, chloroplastic-like [Malus domestica]
Unigene1114	#N/A	#N/A	#N/A	#N/A	543.667	274	0.988546	T２	PREDICTED: uncharacterized protein LOC103429905 [Malus domestica] >gi|658060827|ref|XP_008366252.1| PREDICTED: uncharacterized protein LOC103429905 [Malus domestica]
Unigene1120	5063.33	3169	0.67606	T1	2896	1394.33	1.05449	T２	PREDICTED: homeobox protein knotted-1-like LET6 isoform X2 [Malus domestica]
Unigene1124	254	473.333	-0.898028	H1	168.333	249.333	-0.566755	H２	PREDICTED: protein SENSITIVITY TO RED LIGHT REDUCED 1-like [Malus domestica]
Unigene1125	#N/A	#N/A	#N/A	#N/A	499	636.667	-0.351498	H２	PREDICTED: heparan-alpha-glucosaminide N-acetyltransferase-like isoform X1 [Malus domestica]
Unigene1129	470.667	950.333	-1.01373	H1	216	596.667	-1.46589	H２	PREDICTED: uncharacterized protein LOC103445307 [Malus domestica]
Unigene1134	332	1095.33	-1.72211	H1	213.667	700.667	-1.71337	H２	PREDICTED: uncharacterized protein LOC103453526 [Malus domestica]
Unigene1135	395.333	842.667	-1.09189	H1	186	342	-0.878694	H２	PREDICTED: mitochondrial inner membrane protease subunit 2-like [Malus domestica]
Unigene1137	2461.67	8095.33	-1.71746	H1	1215.33	3917	-1.6884	H２	PREDICTED: ATP synthase delta chain, chloroplastic-like [Malus domestica]
Unigene1142	#N/A	#N/A	#N/A	#N/A	353.333	453.667	-0.360603	H２	PREDICTED: uncharacterized protein LOC103433714 [Malus domestica] >gi|657957413|ref|XP_008370208.1| PREDICTED: uncharacterized protein LOC103433714 [Malus domestica]
Unigene1144	2413	4261	-0.820364	H1	1174	1674	-0.511867	H２	PREDICTED: acyl-CoA-binding domain-containing protein 3-like [Malus domestica]
Unigene1145	719	1775.33	-1.30403	H1	461.333	782.333	-0.761974	H２	PREDICTED: E3 ubiquitin-protein ligase RFWD3-like [Malus domestica]
Unigene1146	265.667	68.3333	1.95896	T1	#N/A	#N/A	#N/A	#N/A	hypothetical protein PRUPE_ppa006780mg [Prunus persica] >gi|462419935|gb|EMJ24198.1| hypothetical protein PRUPE_ppa006780mg [Prunus persica]
Unigene1151	292	476.333	-0.706003	H1	#N/A	#N/A	#N/A	#N/A	hypothetical protein PRUPE_ppa025518mg [Prunus persica] >gi|462423455|gb|EMJ27718.1| hypothetical protein PRUPE_ppa025518mg [Prunus persica]
Unigene1156	1383.33	2056.33	-0.571925	H1	662	863.333	-0.383086	H２	PREDICTED: pyruvate kinase isozyme A, chloroplastic-like isoform X1 [Malus domestica]
Unigene1161	#N/A	#N/A	#N/A	#N/A	115	63	0.86821	T２	PREDICTED: cationic amino acid transporter 4, vacuolar-like [Malus domestica]
Unigene1163	210	383.333	-0.86821	H1	122.333	188	-0.619915	H２	PREDICTED: zinc finger CCCH domain-containing protein 62 [Prunus mume]
Unigene1164	429.333	784	-0.868755	H1	#N/A	#N/A	#N/A	#N/A	PREDICTED: abscisic-aldehyde oxidase [Malus domestica]
Unigene1165	606.333	1186.67	-0.968732	H1	342.667	491	-0.518917	H２	PREDICTED: probable inactive shikimate kinase like 2, chloroplastic [Malus domestica]
Unigene1166	8392.67	2984.33	1.49172	T1	2486	1533	0.697469	T２	PREDICTED: basic blue protein-like [Malus domestica]
Unigene1167	1307	717.333	0.865544	T1	#N/A	#N/A	#N/A	#N/A	PREDICTED: uncharacterized oxidoreductase At1g06690, chloroplastic-like [Malus domestica]
Unigene1173	#N/A	#N/A	#N/A	#N/A	8743	3885	1.17021	T２	PREDICTED: LOW QUALITY PROTEIN: auxin transport protein BIG-like, partial [Malus domestica]
Unigene1174	#N/A	#N/A	#N/A	#N/A	2889.67	4124.67	-0.513374	H２	PREDICTED: uncharacterized protein LOC103441251 [Malus domestica]
Unigene1176	170	632.333	-1.89515	H1	117	265.333	-1.1813	H２	PREDICTED: protein GLUTAMINE DUMPER 3-like [Malus domestica] >gi|658035653|ref|XP_008353356.1| PREDICTED: protein GLUTAMINE DUMPER 3-like [Malus domestica]
Unigene1179	7041.33	3729.33	0.916931	T1	#N/A	#N/A	#N/A	#N/A	PREDICTED: uncharacterized G-patch domain protein DDB_G0278987-like [Malus domestica] >gi|658024494|ref|XP_008347648.1| PREDICTED: uncharacterized G-patch domain protein DDB_G0278987-like [Malus domestica]
Unigene1182	3961	2724.33	0.539961	T1	#N/A	#N/A	#N/A	#N/A	PREDICTED: uncharacterized protein LOC103455833 [Malus domestica]
Unigene1186	623.667	1763.33	-1.49946	H1	313.333	829	-1.40367	H２	PREDICTED: transcription factor RF2b-like [Malus domestica]
Unigene1187	524.667	2429	-2.21089	H1	530.333	1216	-1.19717	H２	PREDICTED: NADP-dependent malic enzyme-like [Malus domestica]
Unigene1188	#N/A	#N/A	#N/A	#N/A	191	257.667	-0.431933	H２	PREDICTED: F-box protein At5g67140 [Malus domestica] >gi|658017915|ref|XP_008344315.1| PREDICTED: F-box protein At5g67140-like [Malus domestica]
Unigene1196	15210.3	9730.67	0.644441	T1	#N/A	#N/A	#N/A	#N/A	PREDICTED: somatic embryogenesis receptor kinase 2-like [Malus domestica]
Unigene1197	496	319	0.636784	T1	269	160.667	0.743536	T２	hypothetical protein PRUPE_ppa016553mg [Prunus persica] >gi|462424248|gb|EMJ28511.1| hypothetical protein PRUPE_ppa016553mg [Prunus persica]
Unigene1199	#N/A	#N/A	#N/A	#N/A	270.667	110	1.29901	T２	PREDICTED: cysteine-rich repeat secretory protein 15-like isoform X2 [Malus domestica]
Unigene1200	#N/A	#N/A	#N/A	#N/A	415.333	241.667	0.781251	T２	PREDICTED: cytokinin dehydrogenase 5-like [Malus domestica]
Unigene1201	#N/A	#N/A	#N/A	#N/A	171.667	320.333	-0.899964	H２	PREDICTED: pentatricopeptide repeat-containing protein At3g61520, mitochondrial-like [Malus domestica]
Unigene1205	#N/A	#N/A	#N/A	#N/A	725	940.333	-0.375191	H２	PREDICTED: ribosome-binding factor PSRP1, chloroplastic [Malus domestica]
Unigene1207	16088	7372.33	1.12579	T1	5546.33	2896.33	0.937307	T２	PREDICTED: carboxymethylenebutenolidase homolog [Malus domestica]
Unigene1209	73.6667	129.667	-0.815724	H1	#N/A	#N/A	#N/A	#N/A	PREDICTED: dedicator of cytokinesis protein 11-like [Malus domestica]
Unigene1213	307.667	445.667	-0.534597	H1	148	203.667	-0.460613	H２	PREDICTED: isoamylase 2, chloroplastic-like [Malus domestica]
Unigene1217	906	449.333	1.01172	T1	#N/A	#N/A	#N/A	#N/A	PREDICTED: transcription factor GTE1 isoform X4 [Malus domestica]
Unigene1223	2023.67	5099	-1.33324	H1	1002.33	4202	-2.06771	H２	PREDICTED: protein TIFY 6B-like [Malus domestica]
Unigene1224	#N/A	#N/A	#N/A	#N/A	456.333	799	-0.808107	H２	PREDICTED: uncharacterized protein LOC103447725 [Malus domestica]
Unigene1225	#N/A	#N/A	#N/A	#N/A	3247.33	7465	-1.20089	H２	PREDICTED: 60S ribosomal protein L32-1-like [Malus domestica] >gi|657982929|ref|XP_008383524.1| PREDICTED: 60S ribosomal protein L32-1 [Malus domestica] >gi|657982931|ref|XP_008383525.1| PREDICTED: 60S ribosomal protein L32-1 [Malus domestica] >gi|658021088|ref|XP_008345928.1| PREDICTED: 60S ribosomal protein L32-1 [Malus domestica] >gi|658040832|ref|XP_008356021.1| PREDICTED: 60S ribosomal prote…
Unigene1226	1603.33	1182.67	0.439031	T1	#N/A	#N/A	#N/A	#N/A	PREDICTED: uncharacterized RNA-binding protein C25G10.01-like isoform X2 [Prunus mume]
Unigene1229	1519.67	2431.67	-0.678191	H1	783.667	1146	-0.548295	H２	PREDICTED: probable lactoylglutathione lyase, chloroplast [Malus domestica]
Unigene1231	#N/A	#N/A	#N/A	#N/A	75.6667	38.6667	0.968567	T２	PREDICTED: endoribonuclease Dicer homolog 2-like [Malus domestica]
Unigene1232	1517.33	2569	-0.759669	H1	1350	2157.67	-0.676513	H２	PREDICTED: glycine-rich RNA-binding protein 4, mitochondrial [Malus domestica]
Unigene1233	860	1293.67	-0.589057	H1	#N/A	#N/A	#N/A	#N/A	PREDICTED: uncharacterized protein LOC103434736 [Malus domestica]
Unigene1234	77	29	1.40881	T1	#N/A	#N/A	#N/A	#N/A	PREDICTED: arginyl-tRNA--protein transferase 1-like isoform X2 [Malus domestica]
Unigene1236	223.667	381.333	-0.769702	H1	#N/A	#N/A	#N/A	#N/A	PREDICTED: 65-kDa microtubule-associated protein 8-like isoform X2 [Malus domestica]
Unigene1237	138	277.333	-1.00695	H1	#N/A	#N/A	#N/A	#N/A	PREDICTED: helicase protein MOM1-like isoform X2 [Malus domestica]
Unigene1240	#N/A	#N/A	#N/A	#N/A	14293	22352	-0.645095	H２	PREDICTED: 60S ribosomal protein L36-3-like [Malus domestica] >gi|658058095|ref|XP_008364843.1| PREDICTED: 60S ribosomal protein L36-3-like [Malus domestica]
Unigene1241	#N/A	#N/A	#N/A	#N/A	73.6667	107.667	-0.547488	H２	PREDICTED: UPF0548 protein At2g17695 [Malus domestica]
Unigene1242	440.333	962	-1.12744	H1	203.667	416.333	-1.03153	H２	PREDICTED: uncharacterized protein LOC103420928 [Malus domestica] >gi|658043109|ref|XP_008357185.1| PREDICTED: uncharacterized protein LOC103420928 [Malus domestica]
Unigene1243	1532.33	2176.67	-0.50639	H1	770	1151	-0.579957	H２	PREDICTED: long chain acyl-CoA synthetase 9, chloroplastic-like [Malus domestica] >gi|657991943|ref|XP_008388224.1| PREDICTED: long chain acyl-CoA synthetase 9, chloroplastic-like [Malus domestica]
Unigene1249	8054.33	5290.67	0.606316	T1	#N/A	#N/A	#N/A	#N/A	PREDICTED: U3 small nucleolar RNA-interacting protein 2-like [Malus domestica]
Unigene1253	860	523	0.717526	T1	#N/A	#N/A	#N/A	#N/A	PREDICTED: thioredoxin-like 3-1, chloroplastic [Malus domestica] >gi|658029600|ref|XP_008350256.1| PREDICTED: thioredoxin-like 3-1, chloroplastic [Malus domestica]
Unigene1257	938.333	487.667	0.944205	T1	#N/A	#N/A	#N/A	#N/A	PREDICTED: COX assembly mitochondrial protein 2 homolog [Malus domestica] >gi|657978852|ref|XP_008381367.1| PREDICTED: COX assembly mitochondrial protein 2 homolog [Malus domestica]
Unigene1258	42	270.667	-2.68806	H1	1504	668.667	1.16945	T２	PREDICTED: salicylic acid-binding protein 2-like [Malus domestica] >gi|658006124|ref|XP_008338218.1| PREDICTED: salicylic acid-binding protein 2-like [Malus domestica] >gi|658006126|ref|XP_008338219.1| PREDICTED: salicylic acid-binding protein 2-like [Malus domestica] >gi|658006128|ref|XP_008338220.1| PREDICTED: salicylic acid-binding protein 2-like [Malus domestica]
Unigene1260	481	692	-0.524735	H1	#N/A	#N/A	#N/A	#N/A	PREDICTED: SAP-like protein BP-73 [Malus domestica]
Unigene1261	400.333	1150	-1.52236	H1	257	718.667	-1.48355	H２	PREDICTED: serine carboxypeptidase-like 45 [Prunus mume]
Unigene1263	#N/A	#N/A	#N/A	#N/A	181.333	28	2.69515	T２	hypothetical protein PRUPE_ppa000075mg [Prunus persica] >gi|462411046|gb|EMJ16095.1| hypothetical protein PRUPE_ppa000075mg [Prunus persica]
Unigene1265	#N/A	#N/A	#N/A	#N/A	275.667	419.667	-0.606319	H２	PREDICTED: solute carrier family 25 member 48-like [Malus domestica]
Unigene1266	1153.33	1030	0.163165	T1	546	234	1.22239	T２	PREDICTED: uncharacterized protein LOC103410335 [Malus domestica] >gi|658023761|ref|XP_008347275.1| PREDICTED: uncharacterized protein LOC103410335 [Malus domestica]
Unigene1273	72.3333	217.667	-1.58939	H1	#N/A	#N/A	#N/A	#N/A	hypothetical protein PRUPE_ppa000725mg [Prunus persica] >gi|462398752|gb|EMJ04420.1| hypothetical protein PRUPE_ppa000725mg [Prunus persica]
Unigene1274	110.667	238.333	-1.10676	H1	#N/A	#N/A	#N/A	#N/A	PREDICTED: probable receptor-like protein kinase At1g11050 [Malus domestica]
Unigene1276	1465.33	2997.67	-1.03261	H1	667.667	1064.33	-0.67275	H２	hypothetical protein PRUPE_ppa013887mg [Prunus persica] >gi|462401829|gb|EMJ07386.1| hypothetical protein PRUPE_ppa013887mg [Prunus persica]
Unigene1280	641	1275.67	-0.992855	H1	326.333	489.333	-0.584471	H２	PREDICTED: uncharacterized protein LOC103434737 [Malus domestica]
Unigene1283	8859.33	5295.33	0.742477	T1	224.667	4	5.81164	T２	PREDICTED: probable aldo-keto reductase 2 [Malus domestica]
Unigene1285	520.333	347.333	0.583115	T1	238	146.667	0.698421	T２	PREDICTED: CLAVATA3/ESR (CLE)-related protein 25 [Malus domestica]
Unigene1286	#N/A	#N/A	#N/A	#N/A	341.333	156.333	1.12656	T２	PREDICTED: uncharacterized protein LOC103418117 [Malus domestica]
Unigene1287	#N/A	#N/A	#N/A	#N/A	144.333	292.333	-1.01821	H２	PREDICTED: uncharacterized protein LOC103444451 [Malus domestica]
Unigene1288	372.333	593.333	-0.672248	H1	202.333	415.667	-1.03869	H２	PREDICTED: beta-carotene isomerase D27, chloroplastic [Malus domestica]
Unigene1290	13	34	-1.38702	H1	9.33333	19.3333	-1.05063	H２	PREDICTED: pentatricopeptide repeat-containing protein At4g01400, mitochondrial-like [Malus domestica]
Unigene1291	193.333	802.667	-2.05371	H1	#N/A	#N/A	#N/A	#N/A	PREDICTED: uncharacterized protein RSN1-like [Malus domestica]
Unigene1294	5186.67	8126	-0.647738	H1	3836	5683.33	-0.567135	H２	PREDICTED: calcium-transporting ATPase 1, endoplasmic reticulum-type-like [Malus domestica]
Unigene1298	1178.67	776.333	0.602408	T1	#N/A	#N/A	#N/A	#N/A	PREDICTED: uncharacterized protein LOC103401505 [Malus domestica]
Unigene1300	268.333	123	1.12537	T1	#N/A	#N/A	#N/A	#N/A	R2R3 MYB transcription factor 3, partial [Pyrus communis]
Unigene1303	#N/A	#N/A	#N/A	#N/A	2707.67	5551.67	-1.03587	H２	PREDICTED: metallothionein-like protein type 2 [Malus domestica]
Unigene1311	1992.67	1823.33	0.128122	T1	#N/A	#N/A	#N/A	#N/A	PREDICTED: mitochondrial ubiquitin ligase activator of nfkb 1-A-like [Malus domestica]
Unigene1314	#N/A	#N/A	#N/A	#N/A	15366.3	18711	-0.284114	H２	PREDICTED: 60S ribosomal protein L17-2-like [Malus domestica] >gi|658009959|ref|XP_008340206.1| PREDICTED: 60S ribosomal protein L17-2-like [Malus domestica] >gi|658064679|ref|XP_008368283.1| PREDICTED: 60S ribosomal protein L17-2 [Malus domestica] >gi|658064686|ref|XP_008368286.1| PREDICTED: 60S ribosomal protein L17-2 [Malus domestica]
Unigene1316	254.667	693.333	-1.44494	H1	243.667	512.333	-1.07217	H２	PREDICTED: cysteine-rich repeat secretory protein 12-like [Malus domestica] >gi|658026622|ref|XP_008348738.1| PREDICTED: cysteine-rich repeat secretory protein 12-like [Malus domestica]
Unigene1320	41.3333	122	-1.5615	H1	41.6667	88.6667	-1.0895	H２	PREDICTED: uncharacterized protein LOC103438499 [Malus domestica]
Unigene1321	6657	8623	-0.373318	H1	5895.67	7550.67	-0.356949	H２	PREDICTED: ran-binding protein 1 homolog b-like [Malus domestica]
Unigene1322	#N/A	#N/A	#N/A	#N/A	140.667	382.333	-1.44255	H２	PREDICTED: uncharacterized protein LOC103400680 [Malus domestica]
Unigene1325	883.667	1429.33	-0.693768	H1	#N/A	#N/A	#N/A	#N/A	hypothetical protein PRUPE_ppa001736mg [Prunus persica] >gi|462403710|gb|EMJ09267.1| hypothetical protein PRUPE_ppa001736mg [Prunus persica]
Unigene1326	#N/A	#N/A	#N/A	#N/A	18981.7	28566	-0.589692	H２	PREDICTED: 60S ribosomal protein L10a-1-like [Malus domestica]
Unigene1331	277.667	181.667	0.61206	T1	422	107.667	1.97067	T２	PREDICTED: LOW QUALITY PROTEIN: serine/threonine-protein phosphatase 6 regulatory ankyrin repeat subunit B [Malus domestica]
Unigene1333	62031	59973.3	0.0486682	T1	29219	24471.7	0.255794	T２	PREDICTED: dehydrin COR47-like [Malus domestica]
Unigene1336	#N/A	#N/A	#N/A	#N/A	1851.67	1225.33	0.59565	T２	PREDICTED: folylpolyglutamate synthase-like [Malus domestica]
Unigene1339	207.333	296.667	-0.516891	H1	#N/A	#N/A	#N/A	#N/A	PREDICTED: LOW QUALITY PROTEIN: putative pentatricopeptide repeat-containing protein At1g12700, mitochondrial [Malus domestica]
Unigene1340	1001	631.333	0.664968	T1	#N/A	#N/A	#N/A	#N/A	PREDICTED: F-box/LRR-repeat protein 10 [Malus domestica]
Unigene1341	2236	4178.67	-0.902122	H1	920.333	2017.67	-1.13246	H２	PREDICTED: probable glycosyltransferase At5g03795 [Malus domestica]
Unigene1348	295.667	644.333	-1.12384	H1	137	216	-0.656855	H２	PREDICTED: LOW QUALITY PROTEIN: LOB domain-containing protein 4-like [Malus domestica]
Unigene1351	844	116.667	2.85485	T1	457	57.3333	2.99475	T２	PREDICTED: uncharacterized protein LOC103433643 [Malus domestica] >gi|658020323|ref|XP_008345542.1| PREDICTED: uncharacterized protein LOC103408470 [Malus domestica]
Unigene1353	646	1474	-1.19013	H1	268.333	1408.33	-2.39189	H２	caffeoyl-CoA O-methyltransferase [Pyrus x bretschneideri]
Unigene1355	1654.67	2927	-0.822882	H1	745	2376.33	-1.67342	H２	PREDICTED: microsomal glutathione S-transferase 3-like [Malus domestica]
Unigene1367	2958.33	1917.33	0.625683	T1	1246	842.333	0.564841	T２	PREDICTED: probable receptor-like protein kinase At1g49730 isoform X1 [Prunus mume]
Unigene1369	154	281.667	-0.871058	H1	#N/A	#N/A	#N/A	#N/A	PREDICTED: 40S ribosomal protein S14 [Malus domestica]
Unigene1370	1396.67	2421.33	-0.793814	H1	525	850.333	-0.695711	H２	PREDICTED: 39S ribosomal protein L47, mitochondrial-like [Malus domestica]
Unigene1372	7916.67	5944.33	0.413378	T1	1618.33	956	0.759426	T２	PREDICTED: transcription factor DIVARICATA-like [Malus domestica]
Unigene1373	#N/A	#N/A	#N/A	#N/A	8013.67	11766	-0.55409	H２	hypothetical protein PRUPE_ppa011659mg [Prunus persica] >gi|462422777|gb|EMJ27040.1| hypothetical protein PRUPE_ppa011659mg [Prunus persica]
Unigene1378	193.333	567.333	-1.55311	H1	175.333	256.333	-0.547921	H２	PREDICTED: uncharacterized protein LOC103431408 [Malus domestica]
Unigene1381	#N/A	#N/A	#N/A	#N/A	4628	5473	-0.241943	H２	CONSTANS-like protein [Pyrus pyrifolia]
Unigene1384	318.667	388.333	-0.285247	H1	120.667	217	-0.846668	H２	PREDICTED: FAS-associated factor 2-like [Malus domestica]
Unigene1386	857	1253	-0.548019	H1	479.333	590.333	-0.300501	H２	PREDICTED: uncharacterized protein LOC103428275 [Malus domestica]
Unigene1387	5043.33	7746.67	-0.619198	H1	1763	4128.33	-1.22753	H２	PREDICTED: peroxiredoxin-2E-2, chloroplastic [Malus domestica]
Unigene1389	5853.33	8621	-0.558597	H1	1982.33	2983	-0.589564	H２	hypothetical protein VITISV_040966 [Vitis vinifera]
Unigene1391	3920.33	1517	1.36976	T1	#N/A	#N/A	#N/A	#N/A	PREDICTED: uncharacterized protein LOC103404656 [Malus domestica] >gi|658013030|ref|XP_008341810.1| PREDICTED: uncharacterized protein LOC103404656 [Malus domestica]
Unigene1396	530.333	1519.67	-1.51878	H1	251.667	532.667	-1.08172	H２	PREDICTED: CASP-like protein VIT_05s0020g01820 [Malus domestica]
Unigene1397	15712.7	20097.3	-0.355076	H1	8575.33	9549.67	-0.155258	H２	PREDICTED: protein disulfide isomerase-like 1-4 [Malus domestica]
Unigene1399	2527.67	3802.67	-0.589205	H1	1997.67	1575.67	0.342354	T２	PREDICTED: probable RNA helicase SDE3 [Malus domestica]
Unigene1400	79.3333	634.667	-3	H1	59.3333	365.667	-2.62361	H２	PREDICTED: transcription repressor MYB6-like [Prunus mume]
Unigene1401	#N/A	#N/A	#N/A	#N/A	1094.33	1979.33	-0.854962	H２	PREDICTED: uncharacterized protein LOC103454872 [Malus domestica]
Unigene1404	#N/A	#N/A	#N/A	#N/A	828	440	0.912127	T２	PREDICTED: transcriptional corepressor LEUNIG-like isoform X1 [Malus domestica]
Unigene1405	110	214.667	-0.964595	H1	143	282	-0.97968	H２	PREDICTED: UDP-galactose transporter 2 [Prunus mume]
Unigene1406	#N/A	#N/A	#N/A	#N/A	1228.67	1933.67	-0.654246	H２	PREDICTED: uncharacterized protein LOC103432480 [Malus domestica]
Unigene1407	272.667	536.333	-0.975992	H1	151.333	297.333	-0.974351	H２	PREDICTED: outer envelope protein 80, chloroplastic isoform X2 [Prunus mume]
Unigene1411	924.333	508	0.863585	T1	316	194.333	0.701391	T２	PREDICTED: probable receptor-like protein kinase At1g33260 [Malus domestica]
Unigene1416	#N/A	#N/A	#N/A	#N/A	861	1244.67	-0.531674	H２	PREDICTED: V-type proton ATPase subunit e-like [Malus domestica] >gi|658027793|ref|XP_008349323.1| PREDICTED: V-type proton ATPase subunit e-like [Malus domestica]
Unigene1417	1957.33	4510.33	-1.20434	H1	938.667	2107	-1.16651	H２	PREDICTED: nudix hydrolase 15, mitochondrial-like [Malus domestica]
Unigene1421	260.667	428.667	-0.71765	H1	#N/A	#N/A	#N/A	#N/A	PREDICTED: uncharacterized protein LOC103408252 [Malus domestica]
Unigene1428	95	197.667	-1.05707	H1	57.6667	98.3333	-0.769943	H２	hypothetical protein PRUPE_ppa007122mg [Prunus persica] >gi|462407296|gb|EMJ12630.1| hypothetical protein PRUPE_ppa007122mg [Prunus persica]
Unigene1433	4881.67	18388.7	-1.91337	H1	4239.33	11797.3	-1.47655	H２	PREDICTED: D-3-phosphoglycerate dehydrogenase, chloroplastic-like [Malus domestica]
Unigene1438	1081.67	1931.67	-0.83659	H1	157.333	62	1.34348	T２	PREDICTED: E3 ubiquitin-protein ligase UPL2-like [Malus domestica] >gi|658007592|ref|XP_008338978.1| PREDICTED: E3 ubiquitin-protein ligase UPL2-like [Malus domestica]
Unigene1442	1619.67	3673.33	-1.18139	H1	#N/A	#N/A	#N/A	#N/A	PREDICTED: E3 ubiquitin-protein ligase RGLG2 [Malus domestica]
Unigene1445	#N/A	#N/A	#N/A	#N/A	2974.33	3506	-0.23726	H２	PREDICTED: mitochondrial import receptor subunit TOM20-like [Malus domestica] >gi|658035047|ref|XP_008353043.1| PREDICTED: mitochondrial import receptor subunit TOM20-like [Malus domestica]
Unigene1451	1977.33	1241.67	0.671278	T1	#N/A	#N/A	#N/A	#N/A	PREDICTED: uncharacterized protein LOC103444871 [Malus domestica]
Unigene1452	714	443.333	0.687532	T1	#N/A	#N/A	#N/A	#N/A	PREDICTED: uncharacterized protein LOC103400748 [Malus domestica]
Unigene1455	14671.7	71094	-2.2767	H1	5918	28296.7	-2.25745	H２	PREDICTED: uncharacterized protein LOC103421928 [Malus domestica]
Unigene1460	#N/A	#N/A	#N/A	#N/A	1192.33	1364	-0.194056	H２	PREDICTED: CBS domain-containing protein CBSX1, chloroplastic-like [Prunus mume]
Unigene1464	166.333	415	-1.31903	H1	#N/A	#N/A	#N/A	#N/A	PREDICTED: F-box/kelch-repeat protein At1g74510 [Malus domestica]
Unigene1467	#N/A	#N/A	#N/A	#N/A	699	847.667	-0.278205	H２	PREDICTED: uncharacterized protein LOC103433138 [Malus domestica]
Unigene1468	481	1373	-1.51322	H1	168	986.667	-2.5541	H２	AUX/IAA7 C [Malus domestica]
Unigene1471	335.667	726.667	-1.11426	H1	178.667	475.667	-1.41268	H２	PREDICTED: uncharacterized protein LOC103444292 [Malus domestica] >gi|658059872|ref|XP_008365762.1| PREDICTED: uncharacterized protein LOC103429389 [Malus domestica]
Unigene1472	388.333	890.667	-1.19759	H1	281.333	401	-0.511322	H２	PREDICTED: probable serine/threonine-protein kinase At1g09600 [Malus domestica]
Unigene1478	10.3333	226.667	-4.45519	H1	#N/A	#N/A	#N/A	#N/A	PREDICTED: ethylene-responsive transcription factor ERF017-like [Malus domestica]
Unigene1479	421.333	999.667	-1.24649	H1	225	566.333	-1.33173	H２	PREDICTED: glucan endo-1,3-beta-glucosidase 9-like [Malus domestica]
Unigene1483	1295.67	1911	-0.560633	H1	#N/A	#N/A	#N/A	#N/A	PREDICTED: probable LRR receptor-like serine/threonine-protein kinase At4g26540 [Malus domestica]
Unigene1484	984	1408.33	-0.517259	H1	#N/A	#N/A	#N/A	#N/A	PREDICTED: transcription factor bHLH143-like [Prunus mume]
Unigene1488	3181	3503.33	-0.139248	H1	1795.67	1521	0.239499	T２	PREDICTED: tetratricopeptide repeat protein 37 isoform X1 [Prunus mume]
Unigene1490	5223.67	2610.67	1.00064	T1	#N/A	#N/A	#N/A	#N/A	PREDICTED: uncharacterized protein LOC103443071 [Malus domestica]
Unigene1494	#N/A	#N/A	#N/A	#N/A	524.667	229.333	1.19396	T２	PREDICTED: probable LRR receptor-like serine/threonine-protein kinase At5g48740 [Malus domestica]
Unigene1497	1639	748	1.13171	T1	1064.67	333	1.67681	T２	PREDICTED: uncharacterized protein LOC103451184 [Malus domestica]
Unigene1501	754.667	1919	-1.34644	H1	#N/A	#N/A	#N/A	#N/A	PREDICTED: calcium-transporting ATPase, endoplasmic reticulum-type [Malus domestica] >gi|657968914|ref|XP_008376171.1| PREDICTED: calcium-transporting ATPase, endoplasmic reticulum-type [Malus domestica] >gi|657968916|ref|XP_008376172.1| PREDICTED: calcium-transporting ATPase, endoplasmic reticulum-type [Malus domestica]
Unigene1504	2621.67	4192.67	-0.677384	H1	1248.67	2376.67	-0.928551	H２	PREDICTED: protein TIC 21, chloroplastic-like [Malus domestica]
Unigene1514	1745.33	1125.67	0.632723	T1	855.667	519.667	0.719462	T２	PREDICTED: uncharacterized protein LOC103408662 [Malus domestica]
Unigene1516	389	121	1.68476	T1	191.333	57.3333	1.73864	T２	PREDICTED: RNA-binding protein 38-like [Malus domestica] >gi|658023739|ref|XP_008347263.1| PREDICTED: RNA-binding protein 38-like [Malus domestica]
Unigene1517	661.667	928	-0.48802	H1	580.333	799	-0.461314	H２	PREDICTED: uncharacterized protein LOC103419070 [Malus domestica]
Unigene1520	#N/A	#N/A	#N/A	#N/A	47.3333	106.667	-1.17218	H２	PREDICTED: BTB/POZ domain-containing protein At5g48800 [Malus domestica]
Unigene1524	748	1143	-0.611715	H1	#N/A	#N/A	#N/A	#N/A	PREDICTED: probable sodium/metabolite cotransporter BASS4, chloroplastic [Prunus mume]
Unigene1526	662	1990.67	-1.58835	H1	343.667	757.667	-1.14055	H２	PREDICTED: DNA polymerase alpha subunit B [Malus domestica]
Unigene1527	#N/A	#N/A	#N/A	#N/A	2878	1965.67	0.550048	T２	PREDICTED: cleft lip and palate transmembrane protein 1 homolog [Malus domestica]
Unigene1529	1999	4485.33	-1.16594	H1	1139	1983.67	-0.800402	H２	PREDICTED: uncharacterized GPI-anchored protein At3g06035-like [Malus domestica]
Unigene1534	406.333	700.667	-0.786065	H1	298.667	362.333	-0.278781	H２	transcription factor HY5 [Malus domestica] >gi|427191153|dbj|BAM71071.1| bZIP transcription factor [Malus domestica]
Unigene1538	1253.33	1914	-0.610821	H1	458.667	691.667	-0.592631	H２	PREDICTED: uncharacterized protein LOC103419526 [Malus domestica]
Unigene1541	669	1107.33	-0.727011	H1	375	482	-0.362143	H２	PREDICTED: LOW QUALITY PROTEIN: cationic amino acid transporter 8, vacuolar [Malus domestica]
Unigene1542	875	496.667	0.817005	T1	503	263.667	0.931843	T２	PREDICTED: pentatricopeptide repeat-containing protein At2g20710, mitochondrial-like [Malus domestica]
Unigene1544	#N/A	#N/A	#N/A	#N/A	1552.33	1232.33	0.333046	T２	PREDICTED: WAT1-related protein At5g40240-like [Malus domestica]
Unigene1550	390	728.333	-0.901125	H1	#N/A	#N/A	#N/A	#N/A	PREDICTED: ATP-dependent DNA helicase 2 subunit KU80-like [Malus domestica] >gi|658026052|ref|XP_008348445.1| PREDICTED: ATP-dependent DNA helicase 2 subunit KU80-like [Malus domestica] >gi|658026054|ref|XP_008348446.1| PREDICTED: ATP-dependent DNA helicase 2 subunit KU80-like [Malus domestica]
Unigene1555	#N/A	#N/A	#N/A	#N/A	397.667	534.667	-0.42708	H２	hypothetical protein PRUPE_ppa013478mg [Prunus persica] >gi|462401796|gb|EMJ07353.1| hypothetical protein PRUPE_ppa013478mg [Prunus persica]
Unigene1558	92.3333	161.667	-0.808099	H1	#N/A	#N/A	#N/A	#N/A	PREDICTED: uncharacterized protein LOC103401283 isoform X2 [Malus domestica]
Unigene1559	1010.67	536.333	0.914105	T1	582	375	0.634129	T２	PREDICTED: protein N-terminal asparagine amidohydrolase [Malus domestica]
Unigene1560	2468	3695.67	-0.582492	H1	1149.33	1811.33	-0.656255	H２	PREDICTED: ubiquitin-conjugating enzyme E2-23 kDa-like [Malus domestica] >gi|658001175|ref|XP_008393052.1| PREDICTED: ubiquitin-conjugating enzyme E2-23 kDa-like [Malus domestica] >gi|658001177|ref|XP_008393053.1| PREDICTED: ubiquitin-conjugating enzyme E2-23 kDa-like [Malus domestica]
Unigene1561	1014.67	1666	-0.715383	H1	#N/A	#N/A	#N/A	#N/A	PREDICTED: cytochrome c biogenesis protein CCS1, chloroplastic-like isoform X2 [Malus domestica]
Unigene1565	10806.7	13997	-0.373196	H1	#N/A	#N/A	#N/A	#N/A	hypothetical protein PRUPE_ppa009820mg [Prunus persica] >gi|462415263|gb|EMJ20000.1| hypothetical protein PRUPE_ppa009820mg [Prunus persica]
Unigene1566	#N/A	#N/A	#N/A	#N/A	4773.67	6204	-0.378101	H２	PREDICTED: cytochrome b-c1 complex subunit Rieske-4, mitochondrial-like [Malus domestica]
Unigene1569	#N/A	#N/A	#N/A	#N/A	8607.67	13096	-0.605432	H２	PREDICTED: 60S ribosomal protein L27-like [Malus domestica]
Unigene1571	#N/A	#N/A	#N/A	#N/A	1296.67	767	0.757509	T２	PREDICTED: uncharacterized protein ycf45 [Malus domestica]
Unigene1573	2890	1961.67	0.55899	T1	662.667	980.667	-0.565479	H２	hypothetical protein PRUPE_ppa011164mg [Prunus persica] >gi|462414828|gb|EMJ19565.1| hypothetical protein PRUPE_ppa011164mg [Prunus persica]
Unigene1577	#N/A	#N/A	#N/A	#N/A	418	606.667	-0.537401	H２	PREDICTED: ferredoxin-thioredoxin reductase catalytic chain, chloroplastic-like [Malus domestica]
Unigene1579	3429.67	2475.33	0.470446	T1	2237.33	1338.67	0.740983	T２	PREDICTED: uncharacterized protein LOC103401893 [Malus domestica] >gi|658007314|ref|XP_008338833.1| PREDICTED: uncharacterized protein LOC103401893 [Malus domestica]
Unigene1580	462.667	1822.33	-1.97774	H1	260	1198.67	-2.20485	H２	PREDICTED: thioredoxin M-type, chloroplastic-like [Malus domestica]
Unigene1582	91008	56024	0.699948	T1	29174	35456	-0.281347	H２	PREDICTED: 40S ribosomal protein S8 [Malus domestica]
Unigene1583	#N/A	#N/A	#N/A	#N/A	1122.67	692.667	0.696696	T２	PREDICTED: protein SPA1-RELATED 2 [Malus domestica]
Unigene1584	29477	41546	-0.49512	H1	11549	17187.7	-0.573606	H２	PREDICTED: 40S ribosomal protein S17-4-like [Malus domestica] >gi|658049779|ref|XP_008360593.1| PREDICTED: 40S ribosomal protein S17-4-like [Malus domestica]
Unigene1590	4311	2042.33	1.0778	T1	1717.67	864	0.991347	T２	PREDICTED: vacuolar protein sorting-associated protein 2 homolog 3-like [Malus domestica]
Unigene1592	2736	5855	-1.0976	H1	1251.67	3158.33	-1.33531	H２	PREDICTED: 30S ribosomal protein S20, chloroplastic-like [Malus domestica]
Unigene1593	817	475.333	0.781397	T1	#N/A	#N/A	#N/A	#N/A	PREDICTED: zinc finger HIT domain-containing protein 2 isoform X1 [Malus domestica]
Unigene1596	510	1653	-1.69652	H1	738.333	1027	-0.476092	H２	PREDICTED: bidirectional sugar transporter SWEET1-like [Malus domestica]
Unigene1600	1152.67	1971.67	-0.77444	H1	931.667	1180.33	-0.341309	H２	hypothetical protein PRUPE_ppa002750mg [Prunus persica] >gi|462409456|gb|EMJ14790.1| hypothetical protein PRUPE_ppa002750mg [Prunus persica]
Unigene1602	216.333	416	-0.943328	H1	#N/A	#N/A	#N/A	#N/A	PREDICTED: uncharacterized protein LOC103437355 isoform X2 [Malus domestica]
Unigene1603	#N/A	#N/A	#N/A	#N/A	1440	1721	-0.257178	H２	PREDICTED: mitochondrial import receptor subunit TOM7-2-like [Malus domestica]
Unigene1610	4867.67	2625.33	0.89073	T1	3182.33	2105.67	0.595808	T２	PREDICTED: metal tolerance protein 1-like [Malus domestica]
Unigene1611	462.667	1727.33	-1.9005	H1	384	817.333	-1.08982	H２	PREDICTED: ethylene-responsive transcription factor RAP2-7-like [Malus domestica] >gi|658037057|ref|XP_008354090.1| PREDICTED: ethylene-responsive transcription factor RAP2-7-like [Malus domestica]
Unigene1614	1241.33	884.333	0.489228	T1	568	386	0.55729	T２	PREDICTED: nostrin [Malus domestica]
Unigene1615	2100.33	6388	-1.60475	H1	1037.33	3275	-1.65862	H２	PREDICTED: 30S ribosomal protein S5, chloroplastic-like [Malus domestica]
Unigene1617	#N/A	#N/A	#N/A	#N/A	435	243.667	0.836106	T２	PREDICTED: receptor-like protein kinase [Malus domestica]
Unigene1618	154	528.333	-1.77852	H1	141.667	206.667	-0.544805	H２	PREDICTED: cellulose synthase A catalytic subunit 4 [UDP-forming]-like [Malus domestica]
Unigene1619	#N/A	#N/A	#N/A	#N/A	4827.67	6383	-0.402909	H２	PREDICTED: prohibitin-1, mitochondrial [Malus domestica]
Unigene1623	#N/A	#N/A	#N/A	#N/A	226	312	-0.465223	H２	PREDICTED: iron-sulfur assembly protein IscA-like 2, mitochondrial [Malus domestica]
Unigene1624	2558.33	440.667	2.53744	T1	2005.67	148	3.76041	T２	PREDICTED: G-type lectin S-receptor-like serine/threonine-protein kinase At1g61500 [Malus domestica]
Unigene1625	1202.67	580.333	1.05128	T1	#N/A	#N/A	#N/A	#N/A	PREDICTED: ribulose-phosphate 3-epimerase, cytoplasmic isoform-like, partial [Malus domestica]
Unigene1630	9267	6833.67	0.439442	T1	#N/A	#N/A	#N/A	#N/A	hypothetical protein PRUPE_ppa011888mg [Prunus persica] >gi|462398149|gb|EMJ03817.1| hypothetical protein PRUPE_ppa011888mg [Prunus persica]
Unigene1633	952.333	1326.67	-0.478267	H1	606.333	761.333	-0.328417	H２	PREDICTED: uncharacterized protein LOC103414811 [Malus domestica] >gi|657951157|ref|XP_008351413.1| PREDICTED: uncharacterized protein LOC103414811 [Malus domestica] >gi|657951159|ref|XP_008351417.1| PREDICTED: uncharacterized protein LOC103414811 [Malus domestica] >gi|657951161|ref|XP_008351422.1| PREDICTED: uncharacterized protein LOC103414811 [Malus domestica] >gi|658038824|ref|XP_008354982.1|…
Unigene1638	#N/A	#N/A	#N/A	#N/A	1731.33	2215	-0.355423	H２	PREDICTED: dnaJ homolog subfamily B member 11-like [Malus domestica]
Unigene1639	177	322.333	-0.864804	H1	152	258.667	-0.767023	H２	PREDICTED: uncharacterized protein LOC103435473 [Malus domestica] >gi|658041052|ref|XP_008356138.1| PREDICTED: uncharacterized protein LOC103419824 [Malus domestica]
Unigene1641	3475	2088.67	0.734431	T1	1533	876.333	0.806806	T２	PREDICTED: uncharacterized protein LOC103456072 [Malus domestica]
Unigene1643	#N/A	#N/A	#N/A	#N/A	239.333	113.333	1.07845	T２	PREDICTED: protein NLP9-like [Malus domestica] >gi|658061669|ref|XP_008366709.1| PREDICTED: protein NLP9-like [Malus domestica]
Unigene1644	#N/A	#N/A	#N/A	#N/A	2134.33	1416	0.591964	T２	PREDICTED: CCAAT/enhancer-binding protein zeta-like [Malus domestica]
Unigene1647	#N/A	#N/A	#N/A	#N/A	558.667	997	-0.835606	H２	PREDICTED: uncharacterized protein LOC103400358 [Malus domestica]
Unigene1649	4261	4571.33	-0.101423	H1	3207.33	5203.67	-0.698154	H２	PREDICTED: histidine-containing phosphotransfer protein 1-like [Malus domestica]
Unigene1657	#N/A	#N/A	#N/A	#N/A	451	828.333	-0.877084	H２	PREDICTED: uncharacterized protein LOC103439940 [Malus domestica]
Unigene1658	2759	4447.67	-0.688903	H1	1198.67	2979	-1.3134	H２	PREDICTED: clustered mitochondria protein isoform X1 [Malus domestica] >gi|657962227|ref|XP_008372710.1| PREDICTED: clustered mitochondria protein isoform X1 [Malus domestica]
Unigene1660	1039.33	1378	-0.406917	H1	#N/A	#N/A	#N/A	#N/A	PREDICTED: GDSL esterase/lipase At1g09390 [Malus domestica]
Unigene1661	612	278.667	1.13499	T1	#N/A	#N/A	#N/A	#N/A	PREDICTED: probable L-type lectin-domain containing receptor kinase S.5 isoform X2 [Malus domestica]
Unigene1662	1170.67	624	0.907712	T1	293	450.667	-0.62116	H２	PREDICTED: nifU-like protein 2, chloroplastic [Malus domestica]
Unigene1664	557	948.667	-0.768224	H1	#N/A	#N/A	#N/A	#N/A	hypothetical protein PRUPE_ppa006320mg [Prunus persica] >gi|462409689|gb|EMJ15023.1| hypothetical protein PRUPE_ppa006320mg [Prunus persica]
Unigene1665	1392.67	1876.67	-0.430322	H1	764.667	966	-0.337192	H２	PREDICTED: cytoplasmic tRNA 2-thiolation protein 1 [Malus domestica]
Unigene1666	#N/A	#N/A	#N/A	#N/A	2831.33	3248.33	-0.198218	H２	hypothetical protein PRUPE_ppa010052mg [Prunus persica] >gi|462415279|gb|EMJ20016.1| hypothetical protein PRUPE_ppa010052mg [Prunus persica]
Unigene1670	3148.67	1308.67	1.26664	T1	1241.33	512	1.27767	T２	PREDICTED: centromere protein V-like [Malus domestica]
Unigene1673	#N/A	#N/A	#N/A	#N/A	119	46.6667	1.3505	T２	PREDICTED: gibberellin 2-beta-dioxygenase 8-like [Malus domestica] >gi|657983892|ref|XP_008384027.1| PREDICTED: gibberellin 2-beta-dioxygenase 8-like [Malus domestica] >gi|657983894|ref|XP_008384028.1| PREDICTED: gibberellin 2-beta-dioxygenase 8-like [Malus domestica]
Unigene1674	#N/A	#N/A	#N/A	#N/A	503	724.333	-0.526095	H２	PREDICTED: probable E3 ubiquitin-protein ligase XBOS32 [Prunus mume]
Unigene1677	#N/A	#N/A	#N/A	#N/A	660.667	1394.67	-1.07793	H２	PREDICTED: uncharacterized protein LOC103421152 [Malus domestica]
Unigene1678	3142.67	2086	0.59125	T1	#N/A	#N/A	#N/A	#N/A	PREDICTED: protein CRABS CLAW isoform X2 [Malus domestica]
Unigene1680	752.667	1444	-0.939988	H1	363	669.333	-0.882755	H２	PREDICTED: protein FLUORESCENT IN BLUE LIGHT, chloroplastic-like isoform X1 [Malus domestica]
Unigene1681	1171.33	1626.33	-0.473471	H1	656.333	765	-0.221031	H２	PREDICTED: uncharacterized protein LOC103442485 isoform X2 [Malus domestica]
Unigene1683	245	595.667	-1.28172	H1	241.667	401	-0.730584	H２	PREDICTED: dof zinc finger protein DOF2.4-like [Malus domestica]
Unigene1685	1667.67	777.667	1.10061	T1	#N/A	#N/A	#N/A	#N/A	PREDICTED: uncharacterized protein LOC103436318 [Malus domestica]
Unigene1686	10626	4525	1.23161	T1	3828	2684.33	0.512027	T２	PREDICTED: protein DEHYDRATION-INDUCED 19 homolog 4 [Malus domestica]
Unigene1690	#N/A	#N/A	#N/A	#N/A	5455	3431	0.66895	T２	PREDICTED: LOW QUALITY PROTEIN: protein MOR1-like [Malus domestica]
Unigene1695	32199	43303.3	-0.427462	H1	12486.7	19988.7	-0.678794	H２	PREDICTED: 60S ribosomal protein L13a-4 [Malus domestica]
Unigene1699	10458.3	7786	0.425699	T1	#N/A	#N/A	#N/A	#N/A	PREDICTED: S-formylglutathione hydrolase isoform X1 [Malus domestica]
Unigene1704	903.333	627	0.526793	T1	48.6667	22	1.14543	T２	PREDICTED: phosphatidate phosphatase PAH2 isoform X2 [Malus domestica]
Unigene1709	594.333	899	-0.597049	H1	#N/A	#N/A	#N/A	#N/A	PREDICTED: F-box/LRR-repeat protein 3 [Malus domestica]
Unigene1711	424.667	1079	-1.34529	H1	245.667	669.667	-1.44674	H２	PREDICTED: uncharacterized protein LOC103450962 [Malus domestica]
Unigene1712	517.667	1072	-1.05021	H1	#N/A	#N/A	#N/A	#N/A	PREDICTED: probable receptor-like serine/threonine-protein kinase At4g34500 [Malus domestica]
Unigene1714	#N/A	#N/A	#N/A	#N/A	189	254	-0.426442	H２	PREDICTED: uncharacterized methyltransferase At2g41040, chloroplastic-like [Malus domestica] >gi|658003724|ref|XP_008336952.1| PREDICTED: uncharacterized methyltransferase At2g41040, chloroplastic-like [Malus domestica]
Unigene1716	34924	16369.7	1.09319	T1	5443.33	2532	1.10421	T２	hypothetical protein PRUPE_ppa012742mg [Prunus persica] >gi|645276641|ref|XP_008243382.1| PREDICTED: MLP-like protein 31 [Prunus mume] >gi|13172242|gb|AAK14060.1|AF239177_1 major latex-like protein [Prunus persica] >gi|462420587|gb|EMJ24850.1| hypothetical protein PRUPE_ppa012742mg [Prunus persica]
Unigene1718	3040.33	5128.67	-0.754354	H1	2549.67	4493.67	-0.817584	H２	PREDICTED: cytochrome c oxidase subunit 6b-1-like [Malus domestica]
Unigene1719	255.667	1796.33	-2.81272	H1	179	641.667	-1.84186	H２	PREDICTED: protein ASPARTIC PROTEASE IN GUARD CELL 2 [Malus domestica]
Unigene1720	855.333	1090.33	-0.350211	H1	331.333	348.333	-0.0721852	H２	PREDICTED: transcription factor MYB108-like [Malus domestica]
Unigene1721	#N/A	#N/A	#N/A	#N/A	383.667	685.333	-0.836952	H２	PREDICTED: BTB/POZ domain-containing protein At1g67900-like [Malus domestica] >gi|658009749|ref|XP_008340095.1| PREDICTED: BTB/POZ domain-containing protein At1g67900-like [Malus domestica]
Unigene1722	#N/A	#N/A	#N/A	#N/A	1126.33	1598.67	-0.505235	H２	PREDICTED: zinc-finger homeodomain protein 11-like [Malus domestica]
Unigene1726	3414.67	1901	0.844986	T1	3006.33	2151	0.482997	T２	PREDICTED: probable disease resistance protein At5g66900 [Malus domestica]
Unigene1730	3438.33	1538	1.16065	T1	1759.33	755.333	1.21984	T２	PREDICTED: proteoglycan 4 [Malus domestica]
Unigene1731	5359.33	2824.33	0.924143	T1	1979	1327.33	0.576241	T２	PREDICTED: uncharacterized protein LOC103451437 [Malus domestica]
Unigene1733	40.6667	134.667	-1.72747	H1	#N/A	#N/A	#N/A	#N/A	PREDICTED: mannosyl-oligosaccharide 1,2-alpha-mannosidase MNS1-like isoform X3 [Malus domestica]
Unigene1735	#N/A	#N/A	#N/A	#N/A	187.333	85	1.14007	T２	PREDICTED: histidine kinase 2 isoform X1 [Malus domestica] >gi|658013761|ref|XP_008342190.1| PREDICTED: histidine kinase 2 isoform X2 [Malus domestica] >gi|658013763|ref|XP_008342191.1| PREDICTED: histidine kinase 2 isoform X1 [Malus domestica]
Unigene1738	3490.67	5106.33	-0.548785	H1	#N/A	#N/A	#N/A	#N/A	PREDICTED: uncharacterized protein LOC103402011 [Malus domestica]
Unigene1748	9292	6626.67	0.487706	T1	4645.67	2907	0.676355	T２	PREDICTED: amino acid permease 6 [Malus domestica]
Unigene1750	960.667	316.333	1.60259	T1	402.667	165.667	1.2813	T２	PREDICTED: uncharacterized protein LOC103451737 [Malus domestica] >gi|658030867|ref|XP_008350884.1| PREDICTED: uncharacterized protein LOC103414267 [Malus domestica]
Unigene1753	469	1238.67	-1.40113	H1	#N/A	#N/A	#N/A	#N/A	PREDICTED: probable LRR receptor-like serine/threonine-protein kinase At2g24230 [Malus domestica]
Unigene1754	24978	11462.7	1.12372	T1	#N/A	#N/A	#N/A	#N/A	PREDICTED: CBS domain-containing protein CBSX3, mitochondrial-like [Malus domestica] >gi|657985085|ref|XP_008384646.1| PREDICTED: CBS domain-containing protein CBSX3, mitochondrial-like [Malus domestica] >gi|658028170|ref|XP_008349515.1| PREDICTED: CBS domain-containing protein CBSX3, mitochondrial-like [Malus domestica]
Unigene1756	661.333	1923.67	-1.54041	H1	330.667	808.667	-1.29017	H２	PREDICTED: uncharacterized protein LOC103423192 [Malus domestica]
Unigene1757	368.333	635.333	-0.786502	H1	359.667	598.667	-0.735092	H２	PREDICTED: urea-proton symporter DUR3 [Malus domestica]
Unigene1758	381.667	961.667	-1.33322	H1	311	496.333	-0.674395	H２	hypothetical protein PRUPE_ppa001139mg [Prunus persica] >gi|462404007|gb|EMJ09564.1| hypothetical protein PRUPE_ppa001139mg [Prunus persica]
Unigene1759	#N/A	#N/A	#N/A	#N/A	1611	2028.67	-0.332575	H２	PREDICTED: probable prefoldin subunit 5 [Malus domestica] >gi|658062155|ref|XP_008366970.1| PREDICTED: probable prefoldin subunit 5 [Malus domestica]
Unigene1760	#N/A	#N/A	#N/A	#N/A	2164.67	1513.33	0.516415	T２	PREDICTED: uncharacterized protein LOC103439621 [Malus domestica]
Unigene1762	154.667	681.667	-2.1399	H1	#N/A	#N/A	#N/A	#N/A	PREDICTED: dentin sialophosphoprotein-like isoform X1 [Malus domestica]
Unigene1766	957.667	1840.67	-0.942633	H1	365.667	1546.33	-2.08025	H２	PREDICTED: sugar transport protein 13-like [Malus domestica]
Unigene1768	1369.67	4299	-1.65018	H1	680.667	2429.67	-1.83574	H２	PREDICTED: magnesium protoporphyrin IX methyltransferase, chloroplastic-like [Malus domestica]
Unigene1769	4924.67	2711.33	0.861024	T1	#N/A	#N/A	#N/A	#N/A	PREDICTED: phosphopantothenate--cysteine ligase 2-like [Malus domestica] >gi|658043805|ref|XP_008357544.1| PREDICTED: phosphopantothenate--cysteine ligase 2-like [Malus domestica]
Unigene1779	2647.67	5578.67	-1.0752	H1	1337.67	3399.67	-1.34567	H２	PREDICTED: adenylate kinase B-like [Malus domestica] >gi|658032471|ref|XP_008351746.1| PREDICTED: adenylate kinase B [Malus domestica] >gi|658050098|ref|XP_008360761.1| PREDICTED: adenylate kinase B [Malus domestica] >gi|658063127|ref|XP_008367479.1| PREDICTED: adenylate kinase B [Malus domestica]
Unigene1781	5247.67	3922.67	0.419841	T1	#N/A	#N/A	#N/A	#N/A	PREDICTED: SEC12-like protein 2 [Malus domestica]
Unigene1783	2750	4130.33	-0.586827	H1	1277.67	2278.33	-0.834467	H２	PREDICTED: uncharacterized protein LOC103437939 [Malus domestica]
Unigene1784	4119.67	6224.67	-0.595469	H1	2109	2532.33	-0.263908	H２	PREDICTED: probable methionine--tRNA ligase [Malus domestica]
Unigene1788	3909	2273.67	0.781779	T1	1857.67	895	1.05353	T２	PREDICTED: mitogen-activated protein kinase kinase kinase 1-like [Malus domestica]
Unigene1790	82.3333	382.667	-2.21654	H1	#N/A	#N/A	#N/A	#N/A	PREDICTED: LOW QUALITY PROTEIN: cellulose synthase A catalytic subunit 7 [UDP-forming]-like [Malus domestica]
Unigene1794	354	1837.67	-2.37605	H1	464	919.333	-0.986463	H２	PREDICTED: AP2/ERF and B3 domain-containing transcription factor RAV1-like [Malus domestica]
Unigene1797	57.6667	97.3333	-0.755196	H1	31.6667	76.6667	-1.27563	H２	PREDICTED: iron-sulfur cluster co-chaperone protein HscB, mitochondrial [Malus domestica] >gi|657989833|ref|XP_008387133.1| PREDICTED: iron-sulfur cluster co-chaperone protein HscB, mitochondrial [Malus domestica]
Unigene1799	847.333	1319.33	-0.638808	H1	#N/A	#N/A	#N/A	#N/A	PREDICTED: uncharacterized protein LOC103435647 [Malus domestica]
Unigene1800	3007.67	1756.33	0.776078	T1	1237.67	808.333	0.614601	T２	PREDICTED: probable gamma-secretase subunit PEN-2 [Malus domestica]
Unigene1801	311	1116.67	-1.84421	H1	#N/A	#N/A	#N/A	#N/A	PREDICTED: B3 domain-containing protein At3g19184-like isoform X2 [Malus domestica]
Unigene1803	5849.33	2812.67	1.05633	T1	#N/A	#N/A	#N/A	#N/A	autophagy-related protein 8f [Malus domestica] >gi|658056740|ref|XP_008364129.1| PREDICTED: autophagy-related protein 8f [Malus domestica] >gi|657241911|gb|AID50964.1| autophagy-related protein 8g [Malus domestica]
Unigene1807	416	776.667	-0.900712	H1	#N/A	#N/A	#N/A	#N/A	hypothetical protein PRUPE_ppa002460mg [Prunus persica] >gi|462401964|gb|EMJ07521.1| hypothetical protein PRUPE_ppa002460mg [Prunus persica]
Unigene1808	611.667	1086.67	-0.829092	H1	266.667	738.333	-1.46923	H２	PREDICTED: embryogenesis-associated protein EMB8-like [Malus domestica]
Unigene1810	224.333	491	-1.13008	H1	127.333	181.333	-0.510034	H２	PREDICTED: LOW QUALITY PROTEIN: probable GPI-anchored adhesin-like protein PGA55 [Malus domestica]
Unigene1812	#N/A	#N/A	#N/A	#N/A	905	456.333	0.98783	T２	PREDICTED: ubiquitin carboxyl-terminal hydrolase 12-like isoform X3 [Malus domestica]
Unigene1813	#N/A	#N/A	#N/A	#N/A	1435	671.667	1.09523	T２	PREDICTED: uncharacterized protein LOC103422087 [Malus domestica]
Unigene1814	3718	1843.67	1.01195	T1	2224	886.333	1.32724	T２	PREDICTED: cingulin-like protein 1 isoform X3 [Malus domestica]
Unigene1818	#N/A	#N/A	#N/A	#N/A	1254.67	713.333	0.814656	T２	PREDICTED: uncharacterized protein LOC103438899 [Malus domestica]
Unigene1822	#N/A	#N/A	#N/A	#N/A	2184	1554	0.490986	T２	PREDICTED: glucose-1-phosphate adenylyltransferase large subunit 1-like isoform X1 [Malus domestica]
Unigene1823	127	233.667	-0.879623	H1	#N/A	#N/A	#N/A	#N/A	PREDICTED: DNA polymerase epsilon catalytic subunit A-like, partial [Malus domestica]
Unigene1832	#N/A	#N/A	#N/A	#N/A	562	957	-0.767949	H２	homeobox-leucine zipper protein HAT22-like [Malus domestica] >gi|302398823|gb|ADL36706.1| HD domain class transcription factor [Malus domestica]
Unigene1833	#N/A	#N/A	#N/A	#N/A	2657.33	3774.67	-0.50637	H２	PREDICTED: reticulon-like protein B2 [Malus domestica]
Unigene1834	1924	1058	0.862769	T1	960.333	590	0.70282	T２	PREDICTED: nudix hydrolase 9 [Prunus mume]
Unigene1836	293	99	1.5654	T1	#N/A	#N/A	#N/A	#N/A	PREDICTED: uncharacterized protein LOC103444823 [Malus domestica]
Unigene1837	#N/A	#N/A	#N/A	#N/A	1292	1630	-0.335266	H２	PREDICTED: random slug protein 5-like isoform X1 [Malus domestica]
Unigene1840	960.667	1937.33	-1.01196	H1	#N/A	#N/A	#N/A	#N/A	PREDICTED: fructose-bisphosphate aldolase cytoplasmic isozyme-like [Malus domestica]
Unigene1847	744.333	1223.67	-0.71719	H1	327	439.333	-0.426025	H２	PREDICTED: uncharacterized protein LOC103439576 [Malus domestica]
Unigene1848	#N/A	#N/A	#N/A	#N/A	2261	2883.67	-0.350943	H２	PREDICTED: KRR1 small subunit processome component homolog [Malus domestica]
Unigene1852	4325.33	2518.33	0.780342	T1	2113.33	1067.33	0.98551	T２	PREDICTED: protein PXR1-like [Malus domestica]
Unigene1854	771.333	1297	-0.749752	H1	#N/A	#N/A	#N/A	#N/A	PREDICTED: uncharacterized protein LOC103454569 isoform X1 [Malus domestica]
Unigene1855	#N/A	#N/A	#N/A	#N/A	8994	13312.7	-0.565765	H２	hypothetical protein CISIN_1g0328431mg, partial [Citrus sinensis]
Unigene1857	2171.67	1684	0.366911	T1	#N/A	#N/A	#N/A	#N/A	NAC domain class transcription factor [Malus domestica]
Unigene1858	173.667	476.667	-1.45666	H1	144	188.667	-0.389771	H２	PREDICTED: transcription factor bHLH57-like isoform X1 [Malus domestica]
Unigene1863	4227.67	2836.33	0.575835	T1	#N/A	#N/A	#N/A	#N/A	PREDICTED: peptidyl-prolyl cis-trans isomerase CWC27 homolog [Malus domestica]
Unigene1864	#N/A	#N/A	#N/A	#N/A	1440	965.667	0.576472	T２	PREDICTED: uncharacterized membrane protein At3g27390-like [Malus domestica]
Unigene1865	731	1094.67	-0.582548	H1	431.667	532.667	-0.303315	H２	PREDICTED: probable apyrase 6 [Malus domestica]
Unigene1869	333	86	1.95311	T1	229	61.6667	1.89278	T２	PREDICTED: uncharacterized protein LOC103422277 isoform X2 [Malus domestica]
Unigene1872	#N/A	#N/A	#N/A	#N/A	4611.33	3301	0.482281	T２	PREDICTED: nucleolar GTP-binding protein 2 [Malus domestica]
Unigene1873	3638.67	5502	-0.596546	H1	1720.67	2539.33	-0.561482	H２	PREDICTED: probable transaldolase [Prunus mume]
Unigene1875	#N/A	#N/A	#N/A	#N/A	375	723.667	-0.948435	H２	PREDICTED: probable fructokinase-1 isoform X1 [Malus domestica]
Unigene1877	#N/A	#N/A	#N/A	#N/A	3577.33	5322.67	-0.573265	H２	PREDICTED: ATP synthase subunit O, mitochondrial-like [Malus domestica] >gi|658042235|ref|XP_008356738.1| PREDICTED: ATP synthase subunit O, mitochondrial-like [Malus domestica]
Unigene1878	623.667	1316.67	-1.07804	H1	251	545.667	-1.12033	H２	PREDICTED: CRAL-TRIO domain-containing protein YKL091C-like isoform X1 [Malus domestica]
Unigene1879	#N/A	#N/A	#N/A	#N/A	352.667	99	1.8328	T２	PREDICTED: GEM-like protein 6 [Malus domestica]
Unigene1882	2352.33	3530.67	-0.585848	H1	1559.33	2386	-0.613665	H２	PREDICTED: rho GTPase-activating protein 5-like [Malus domestica]
Unigene1883	1304	911.667	0.516366	T1	#N/A	#N/A	#N/A	#N/A	PREDICTED: uncharacterized protein LOC103442675 [Malus domestica]
Unigene1884	#N/A	#N/A	#N/A	#N/A	710.333	944.667	-0.411309	H２	hypothetical protein PRUPE_ppa001774mg [Prunus persica] >gi|462407036|gb|EMJ12500.1| hypothetical protein PRUPE_ppa001774mg [Prunus persica]
Unigene1886	3753.33	2542	0.562208	T1	#N/A	#N/A	#N/A	#N/A	PREDICTED: zinc finger protein 622-like [Malus domestica]
Unigene1889	#N/A	#N/A	#N/A	#N/A	457.667	289.667	0.659904	T２	PREDICTED: uncharacterized protein LOC103442102 [Malus domestica]
Unigene1890	3025.67	2213.33	0.451032	T1	#N/A	#N/A	#N/A	#N/A	PREDICTED: coiled-coil domain-containing protein 12-like isoform X1 [Malus domestica]
Unigene1892	376	1273.33	-1.75981	H1	323.333	585.667	-0.857058	H２	PREDICTED: lysosomal beta glucosidase [Malus domestica]
Unigene1899	4192	4212.33	-0.00698089	H1	#N/A	#N/A	#N/A	#N/A	PREDICTED: uncharacterized protein LOC103405006 [Malus domestica]
Unigene1901	#N/A	#N/A	#N/A	#N/A	535	721	-0.43046	H２	scarecrow-like transcription factor PAT1 [Malus domestica] >gi|658013742|ref|XP_008342180.1| PREDICTED: scarecrow-like transcription factor PAT1 [Malus domestica] >gi|658013746|ref|XP_008342182.1| PREDICTED: scarecrow-like transcription factor PAT1 [Malus domestica] >gi|302399051|gb|ADL36820.1| SCL domain class transcription factor [Malus domestica]
Unigene1903	712	1251.67	-0.813901	H1	#N/A	#N/A	#N/A	#N/A	PREDICTED: probable trehalase [Malus domestica] >gi|658033609|ref|XP_008352313.1| PREDICTED: probable trehalase [Malus domestica]
Unigene1904	528.667	736	-0.477347	H1	312.667	381	-0.285166	H２	PREDICTED: putative tRNA pseudouridine synthase [Malus domestica]
Unigene1907	1639.33	3521.67	-1.10315	H1	1307	2784.33	-1.09107	H２	PREDICTED: 50S ribosomal protein L17, chloroplastic-like [Malus domestica]
Unigene1909	363.333	797.667	-1.13449	H1	#N/A	#N/A	#N/A	#N/A	PREDICTED: endoribonuclease Dicer homolog 2 [Malus domestica] >gi|657958630|ref|XP_008370842.1| PREDICTED: endoribonuclease Dicer homolog 2 [Malus domestica]
Unigene1911	1127.33	621.333	0.859475	T1	512	336.333	0.606252	T２	constitutive photomorphogenic 1 [Malus domestica]
Unigene1913	43655	66406.3	-0.605174	H1	17591.3	32172.7	-0.870971	H２	PREDICTED: metal tolerance protein 9-like [Malus domestica]
Unigene1916	2220.33	4140	-0.898854	H1	1408.33	2207.67	-0.648534	H２	putative ABC transporter [Malus domestica]
Unigene1921	527.667	275	0.940195	T1	112	164.333	-0.553126	H２	PREDICTED: minor allergen Alt a 7 [Malus domestica]
Unigene1926	44.6667	160.333	-1.8438	H1	29.6667	67	-1.17532	H２	PREDICTED: protein NRT1/ PTR FAMILY 6.2-like [Malus domestica]
Unigene1929	190.333	93	1.03323	T1	146.333	39.3333	1.89543	T２	PREDICTED: zinc finger CCCH domain-containing protein 56-like [Malus domestica]
Unigene1933	1001.67	2175.67	-1.11906	H1	509	1478.33	-1.53823	H２	PREDICTED: transmembrane and TPR repeat-containing protein 1-like [Malus domestica]
Unigene1934	669.667	1339.67	-1.00036	H1	432.333	833	-0.946172	H２	PREDICTED: RNA polymerase sigma factor sigA-like isoform X1 [Malus domestica]
Unigene1937	9552.67	6736.67	0.503869	T1	#N/A	#N/A	#N/A	#N/A	PREDICTED: UBX domain-containing protein 4-like [Malus domestica]
Unigene1938	841.333	1229.67	-0.547518	H1	523.333	649.333	-0.311229	H２	PREDICTED: uncharacterized protein LOC103401109 isoform X1 [Malus domestica]
Unigene1941	1662.33	1240.67	0.422094	T1	#N/A	#N/A	#N/A	#N/A	PREDICTED: uncharacterized protein LOC103436132 [Malus domestica]
Unigene1943	2051	1459.67	0.490689	T1	1145.33	734	0.641916	T２	PREDICTED: endoplasmic reticulum metallopeptidase 1-like [Malus domestica]
Unigene1945	2304.67	1196	0.946341	T1	1660	467	1.82969	T２	PREDICTED: 1-aminocyclopropane-1-carboxylate oxidase homolog 1-like [Malus domestica] >gi|657961434|ref|XP_008372311.1| PREDICTED: 1-aminocyclopropane-1-carboxylate oxidase homolog 1-like [Malus domestica]
Unigene1946	101	360.667	-1.83631	H1	67.6667	230	-1.76512	H２	PREDICTED: probable inactive receptor kinase At4g23740 [Malus domestica]
Unigene1947	1778.67	1158	0.619161	T1	#N/A	#N/A	#N/A	#N/A	PREDICTED: scarecrow-like protein 15 [Malus domestica]
Unigene1948	2588.67	1569.33	0.722057	T1	#N/A	#N/A	#N/A	#N/A	PREDICTED: replication protein A 32 kDa subunit B [Malus domestica]
Unigene1952	1000	598.667	0.740175	T1	629.333	274.667	1.19614	T２	PREDICTED: transcription initiation factor TFIID subunit 5 [Malus domestica]
Unigene1954	#N/A	#N/A	#N/A	#N/A	19304.3	43770	-1.18102	H２	PREDICTED: calreticulin [Malus domestica]
Unigene1957	796	1293.33	-0.700254	H1	557.333	712.333	-0.354012	H２	PREDICTED: twinkle homolog protein, chloroplastic/mitochondrial [Malus domestica]
Unigene1958	1169.67	2260.33	-0.950438	H1	508.333	1066	-1.06836	H２	PREDICTED: protein ALTERED XYLOGLUCAN 4 [Malus domestica]
Unigene1959	#N/A	#N/A	#N/A	#N/A	898.333	1092.33	-0.28209	H２	PREDICTED: ubiquinol-cytochrome-c reductase complex assembly factor 1 [Malus domestica] >gi|657969320|ref|XP_008376377.1| PREDICTED: ubiquinol-cytochrome-c reductase complex assembly factor 1 [Malus domestica]
Unigene1960	#N/A	#N/A	#N/A	#N/A	326.333	418.333	-0.358307	H２	PREDICTED: glucosidase 2 subunit beta [Malus domestica]
Unigene1961	50.3333	606.667	-3.59132	H1	22.6667	505.667	-4.47954	H２	PREDICTED: vicianin hydrolase-like [Malus domestica]
Unigene1962	#N/A	#N/A	#N/A	#N/A	2589	4599.33	-0.82903	H２	PREDICTED: vacuolar protein sorting-associated protein 29 [Malus domestica] >gi|657986305|ref|XP_008385278.1| PREDICTED: vacuolar protein sorting-associated protein 29 [Malus domestica]
Unigene1968	423.333	870	-1.03922	H1	303.667	501.333	-0.723282	H２	PREDICTED: probable sodium-coupled neutral amino acid transporter 6 [Prunus mume]
Unigene1970	#N/A	#N/A	#N/A	#N/A	2235.67	808.333	1.46768	T２	PREDICTED: histone-lysine N-methyltransferase EZA1-like isoform X1 [Malus domestica]
Unigene1971	352.667	594	-0.752158	H1	#N/A	#N/A	#N/A	#N/A	PREDICTED: pentatricopeptide repeat-containing protein At1g11900 [Prunus mume]
Unigene1977	2266	3014.67	-0.411851	H1	#N/A	#N/A	#N/A	#N/A	PREDICTED: uncharacterized protein LOC103403887 [Malus domestica]
Unigene1983	1377.33	2272.33	-0.722297	H1	790	1009.67	-0.353955	H２	PREDICTED: uncharacterized protein LOC103332333 [Prunus mume]
Unigene1985	70.6667	689	-3.2854	H1	1325.33	258.333	2.35905	T２	PREDICTED: U-box domain-containing protein 21-like [Malus domestica]
Unigene1993	2858	4896.33	-0.776696	H1	1409.33	2507.33	-0.831141	H２	PREDICTED: protein disulfide-isomerase 5-3 [Malus domestica]
Unigene1999	595.667	1088	-0.869101	H1	165	228.333	-0.468675	H２	PREDICTED: LOW QUALITY PROTEIN: ATP-dependent RNA helicase DHX36 [Malus domestica]
Unigene2006	#N/A	#N/A	#N/A	#N/A	16987.3	23139.3	-0.445888	H２	14-3-3-like protein A [Malus domestica] >gi|55375985|gb|AAV50005.1| 14-3-3 family protein [Malus domestica]
Unigene2007	#N/A	#N/A	#N/A	#N/A	1833.67	975.333	0.910764	T２	PREDICTED: double-stranded RNA-binding protein 4-like isoform X2 [Malus domestica]
Unigene2008	#N/A	#N/A	#N/A	#N/A	1032.67	1487	-0.52603	H２	PREDICTED: probable ribosome biogenesis protein RLP24 [Malus domestica] >gi|657952967|ref|XP_008360326.1| PREDICTED: probable ribosome biogenesis protein RLP24 [Malus domestica] >gi|657952969|ref|XP_008360335.1| PREDICTED: probable ribosome biogenesis protein RLP24 [Malus domestica]
Unigene2009	316.333	801.333	-1.34096	H1	160	432.333	-1.43407	H２	PREDICTED: LOW QUALITY PROTEIN: uncharacterized protein C24B11.05 [Malus domestica]
Unigene2014	#N/A	#N/A	#N/A	#N/A	3155.67	1816	0.797181	T２	PREDICTED: BEACH domain-containing protein lvsC isoform X2 [Malus domestica]
Unigene2017	646	1238.33	-0.938794	H1	380	773.667	-1.02571	H２	PREDICTED: probable solanesyl-diphosphate synthase 3, chloroplastic [Malus domestica]
Unigene2020	919	1491	-0.698143	H1	#N/A	#N/A	#N/A	#N/A	PREDICTED: thioredoxin-like protein AAED1, chloroplastic [Malus domestica]
Unigene2022	379	1287.33	-1.76412	H1	52.6667	93.6667	-0.830646	H２	PREDICTED: F-box protein At5g07670-like [Malus domestica]
Unigene2023	7946.67	10150.7	-0.353153	H1	3597.67	5918.33	-0.718129	H２	PREDICTED: cytochrome c1-2, heme protein, mitochondrial [Malus domestica]
Unigene2026	1450	1088.33	0.413932	T1	15.6667	29	-0.888355	H２	PREDICTED: scarecrow-like protein 13 [Malus domestica]
Unigene2027	6932.67	10310.7	-0.572655	H1	3243.33	4927.67	-0.603427	H２	PREDICTED: eukaryotic translation initiation factor 3 subunit I-like [Malus domestica]
Unigene2028	119.667	21.6667	2.46547	T1	55.6667	8.66667	2.68326	T２	PREDICTED: zeaxanthin epoxidase, chloroplastic-like isoform X1 [Malus domestica]
Unigene2029	1208	809.333	0.577815	T1	481	294.333	0.708586	T２	PREDICTED: UDP-glycosyltransferase 83A1-like [Malus domestica]
Unigene2031	924.333	1213.67	-0.392887	H1	594.333	893.333	-0.587926	H２	PREDICTED: dynamin-related protein 3A-like isoform X6 [Malus domestica]
Unigene2033	2367.33	1633.33	0.535444	T1	764.667	395	0.952978	T２	PREDICTED: heat shock cognate 70 kDa protein-like [Malus domestica]
Unigene2041	#N/A	#N/A	#N/A	#N/A	317	402.667	-0.345103	H２	PREDICTED: DNA damage response protein WSS1-like [Malus domestica] >gi|657976736|ref|XP_008380259.1| PREDICTED: DNA damage response protein WSS1-like [Malus domestica]
Unigene2044	3470.33	5383.67	-0.633515	H1	1703.33	3028	-0.830004	H２	enoyl-[acyl-carrier-protein] reductase [NADH], chloroplastic-like [Malus domestica] >gi|658006646|ref|XP_008338493.1| PREDICTED: enoyl-[acyl-carrier-protein] reductase [NADH], chloroplastic-like [Malus domestica] >gi|82569446|gb|ABB83365.1| enoyl-ACP reductase [Malus domestica] >gi|478435711|gb|AGJ00073.1| enoyl-ACP reductase [Malus domestica]
Unigene2045	#N/A	#N/A	#N/A	#N/A	815.667	966.667	-0.245039	H２	PREDICTED: uncharacterized protein LOC103449176 isoform X1 [Malus domestica]
Unigene2048	#N/A	#N/A	#N/A	#N/A	1123.67	758.667	0.566676	T２	PREDICTED: LOW QUALITY PROTEIN: E3 ubiquitin-protein ligase ZNF645-like [Malus domestica]
Unigene2049	460.667	93.6667	2.29812	T1	199	33.3333	2.57773	T２	hypothetical protein PRUPE_ppa019762mg [Prunus persica] >gi|462403846|gb|EMJ09403.1| hypothetical protein PRUPE_ppa019762mg [Prunus persica]
Unigene2055	1479	1940	-0.391435	H1	897.333	1059	-0.238987	H２	PREDICTED: transmembrane protein 41 homolog [Malus domestica] >gi|658052509|ref|XP_008361981.1| PREDICTED: transmembrane protein 41 homolog [Malus domestica]
Unigene2056	754	3163	-2.06866	H1	1384.33	3403.33	-1.29776	H２	PREDICTED: REF/SRPP-like protein At3g05500 [Malus domestica]
Unigene2058	#N/A	#N/A	#N/A	#N/A	3637.33	4761.33	-0.388484	H２	PREDICTED: ribonuclease 2-like [Malus domestica]
Unigene2060	#N/A	#N/A	#N/A	#N/A	469.333	291.333	0.687942	T２	PREDICTED: poly(A) polymerase PAPalpha [Malus domestica]
Unigene2061	#N/A	#N/A	#N/A	#N/A	377	502.333	-0.41408	H２	PREDICTED: uncharacterized protein LOC103400717 [Malus domestica] >gi|658033649|ref|XP_008352336.1| PREDICTED: uncharacterized protein LOC103415833 [Malus domestica]
Unigene2062	#N/A	#N/A	#N/A	#N/A	2050	1612.67	0.346176	T２	PREDICTED: uncharacterized protein LOC103400410 [Malus domestica]
Unigene2063	2592.33	1734	0.580147	T1	1187.33	657.333	0.853028	T２	PREDICTED: 3-hydroxyisobutyryl-CoA hydrolase-like protein 1, mitochondrial isoform X1 [Malus domestica]
Unigene2065	1022.33	385.333	1.40769	T1	479.667	213.667	1.16667	T２	PREDICTED: 5'-3' exoribonuclease 3-like [Malus domestica]
Unigene2066	#N/A	#N/A	#N/A	#N/A	711	885.333	-0.316371	H２	PREDICTED: RNA pseudouridine synthase 7-like [Malus domestica] >gi|658000555|ref|XP_008392728.1| PREDICTED: RNA pseudouridine synthase 7-like [Malus domestica]
Unigene2067	3126.67	2153.67	0.53783	T1	1497.33	924.667	0.69539	T２	PREDICTED: putative tRNA (cytidine(32)/guanosine(34)-2'-O)-methyltransferase [Prunus mume]
Unigene2070	1991.67	1006	0.985346	T1	#N/A	#N/A	#N/A	#N/A	PREDICTED: uncharacterized protein LOC103445212 [Malus domestica]
Unigene2071	3902	2566.33	0.604505	T1	1632.33	1100.67	0.568558	T２	PREDICTED: uncharacterized protein LOC103447844 [Malus domestica] >gi|658054268|ref|XP_008362889.1| PREDICTED: uncharacterized protein LOC103426578 [Malus domestica]
Unigene2073	1783	1134.67	0.652038	T1	#N/A	#N/A	#N/A	#N/A	PREDICTED: protein trichome birefringence-like 36 [Malus domestica]
Unigene2075	#N/A	#N/A	#N/A	#N/A	1253	824	0.60467	T２	PREDICTED: protein TIFY 4B-like isoform X1 [Malus domestica]
Unigene2076	6226	10837.3	-0.799632	H1	3158	6105.33	-0.951059	H２	PREDICTED: 60S ribosomal protein L4 [Malus domestica]
Unigene2077	1515.33	3838.33	-1.34084	H1	#N/A	#N/A	#N/A	#N/A	PREDICTED: importin subunit beta-1-like [Malus domestica] >gi|657957346|ref|XP_008370171.1| PREDICTED: importin subunit beta-1-like [Malus domestica]
Unigene2078	1850	2915.33	-0.656136	H1	985.333	2794	-1.50365	H２	PREDICTED: desumoylating isopeptidase 1-like [Malus domestica]
Unigene2080	2067.67	1323.33	0.643827	T1	954.333	501.333	0.928723	T２	PREDICTED: delta-1-pyrroline-5-carboxylate synthase-like [Malus domestica]
Unigene2083	957.667	1361.67	-0.507778	H1	#N/A	#N/A	#N/A	#N/A	PREDICTED: B3 domain-containing transcription repressor VAL1-like [Malus domestica]
Unigene2091	5121.33	6856.33	-0.420918	H1	2263	3532.33	-0.642385	H２	PREDICTED: kynurenine--oxoglutarate transaminase 1-like [Malus domestica]
Unigene2094	387.333	977	-1.33478	H1	545.333	956	-0.809872	H２	PREDICTED: probable protein phosphatase 2C 68 [Malus domestica]
Unigene2095	1371.67	2892	-1.07614	H1	755.333	1188.33	-0.653754	H２	PREDICTED: LOW QUALITY PROTEIN: GTP-binding protein OBGC, chloroplastic [Malus domestica]
Unigene2096	#N/A	#N/A	#N/A	#N/A	501	665.333	-0.409267	H２	PREDICTED: probable beta-1,3-galactosyltransferase 14 [Malus domestica]
Unigene2097	1903.67	13679.3	-2.84515	H1	1217.33	6187.67	-2.34567	H２	PREDICTED: photosystem I reaction center subunit XI, chloroplastic-like [Malus domestica] >gi|658020735|ref|XP_008345745.1| PREDICTED: photosystem I reaction center subunit XI, chloroplastic-like [Malus domestica] >gi|658040513|ref|XP_008355852.1| PREDICTED: photosystem I reaction center subunit XI, chloroplastic-like [Malus domestica]
Unigene2102	#N/A	#N/A	#N/A	#N/A	1088.67	722.667	0.59116	T２	PREDICTED: ion channel DMI1-like [Malus domestica]
Unigene2104	1859.67	3457	-0.894477	H1	760.333	1750.33	-1.20293	H２	PREDICTED: probable ribose-5-phosphate isomerase 3, chloroplastic [Malus domestica] >gi|658040444|ref|XP_008355818.1| PREDICTED: probable ribose-5-phosphate isomerase 3, chloroplastic [Malus domestica]
Unigene2105	804.333	1355.67	-0.753137	H1	174.333	272.333	-0.643525	H２	PREDICTED: ABC transporter A family member 2-like isoform X2 [Malus domestica]
Unigene2111	2582	2236	0.207569	T1	3064.67	3225.67	-0.0738672	H２	PREDICTED: actin cytoskeleton-regulatory complex protein PAN1-like [Malus domestica]
Unigene2117	#N/A	#N/A	#N/A	#N/A	2108.67	3620.67	-0.779924	H２	PREDICTED: gamma carbonic anhydrase 1, mitochondrial [Malus domestica]
Unigene2118	1087	2863.67	-1.39751	H1	852.667	1120.67	-0.394303	H２	PREDICTED: uncharacterized protein LOC103432917 [Malus domestica]
Unigene2119	122649	347062	-1.50066	H1	49703.3	151027	-1.6034	H２	PREDICTED: polyphenol oxidase, chloroplastic-like [Malus domestica] >gi|384563681|gb|AFI08582.1| polyphenol oxidase IIb [Malus domestica]
Unigene2121	598.333	924.333	-0.627464	H1	#N/A	#N/A	#N/A	#N/A	PREDICTED: paladin-like [Malus domestica]
Unigene2122	200.333	353.667	-0.819988	H1	#N/A	#N/A	#N/A	#N/A	PREDICTED: pentatricopeptide repeat-containing protein At5g16860 [Malus domestica]
Unigene2125	728.333	1811.67	-1.31465	H1	701.667	1336.33	-0.929422	H２	PREDICTED: root phototropism protein 3-like [Malus domestica]
Unigene2129	1198.67	2701	-1.17206	H1	922.667	1329	-0.52646	H２	PREDICTED: uncharacterized protein LOC103433540 [Malus domestica] >gi|657957078|ref|XP_008370027.1| PREDICTED: uncharacterized protein LOC103433540 [Malus domestica]
Unigene2134	2368.67	3545	-0.58171	H1	1135.67	1368.67	-0.269232	H２	PREDICTED: ATP-dependent Clp protease proteolytic subunit 3, chloroplastic [Malus domestica]
Unigene2136	4293.67	3085	0.47694	T1	2169	1439.33	0.591629	T２	PREDICTED: protein SDE2 homolog [Malus domestica]
Unigene2139	#N/A	#N/A	#N/A	#N/A	1176.33	1591.67	-0.436241	H２	PREDICTED: heterogeneous nuclear ribonucleoprotein 1-like [Malus domestica] >gi|658053128|ref|XP_008362304.1| PREDICTED: heterogeneous nuclear ribonucleoprotein 1-like [Malus domestica]
Unigene2141	5223	3934	0.408882	T1	3519.33	2116.33	0.733735	T２	PREDICTED: transcription factor bHLH68-like isoform X2 [Malus domestica]
Unigene2142	3237.67	6063	-0.905077	H1	1056.67	2938.33	-1.47548	H２	PREDICTED: 60S ribosomal protein L3-2 [Malus domestica]
Unigene2143	2374.33	3692.67	-0.637141	H1	1259.33	2030.33	-0.689056	H２	PREDICTED: inositol polyphosphate multikinase beta-like [Malus domestica]
Unigene2145	1528.33	5218.67	-1.77172	H1	1325.33	1901.33	-0.520656	H２	PREDICTED: myosin-8-like [Malus domestica]
Unigene2146	860.333	1261	-0.551601	H1	435.333	680.667	-0.644828	H２	PREDICTED: uncharacterized protein LOC103448783 [Malus domestica]
Unigene2148	332.667	560	-0.75135	H1	174.333	279.667	-0.68186	H２	PREDICTED: pentatricopeptide repeat-containing protein At5g48910 [Malus domestica]
Unigene2157	3061	1521.67	1.00835	T1	1153.33	564.333	1.03119	T２	PREDICTED: uncharacterized protein LOC103422104 [Malus domestica]
Unigene2159	#N/A	#N/A	#N/A	#N/A	11299	13038.7	-0.206601	H２	PREDICTED: elongation factor 1-beta 2-like [Malus domestica]
Unigene2160	#N/A	#N/A	#N/A	#N/A	2041	2397.67	-0.232355	H２	PREDICTED: CBL-interacting protein kinase 2-like [Malus domestica] >gi|658048259|ref|XP_008359819.1| PREDICTED: CBL-interacting protein kinase 2-like [Malus domestica]
Unigene2166	991.333	2095.67	-1.07997	H1	522.667	978.333	-0.904435	H２	PREDICTED: probable serine/threonine-protein kinase RLCKVII isoform X1 [Malus domestica] >gi|658043302|ref|XP_008357287.1| PREDICTED: probable serine/threonine-protein kinase RLCKVII isoform X1 [Malus domestica]
Unigene2167	2803	5491.33	-0.970185	H1	1443.67	3028.33	-1.06879	H２	PREDICTED: 50S ribosomal protein L1, chloroplastic-like [Malus domestica]
Unigene2174	3658.33	5824.67	-0.670989	H1	1616.67	2490.33	-0.623317	H２	PREDICTED: probable inactive receptor kinase At2g26730 [Malus domestica]
Unigene2175	809	1096.33	-0.438475	H1	393	718	-0.869455	H２	PREDICTED: monocarboxylate transporter 2-like [Malus domestica]
Unigene2177	968	1938.33	-1.00174	H1	580	920.667	-0.666626	H２	PREDICTED: rhodanese-like domain-containing protein 4A, chloroplastic [Malus domestica]
Unigene2179	7192.33	9367	-0.381127	H1	4092.33	5238.33	-0.356184	H２	PREDICTED: serine--tRNA ligase-like isoform X2 [Malus domestica]
Unigene2180	392	1197.33	-1.6109	H1	243.333	424	-0.80113	H２	PREDICTED: rop guanine nucleotide exchange factor 7-like [Malus domestica]
Unigene2185	197	45	2.1302	T1	172.667	29.3333	2.55738	T２	putative disease resistance gene analog NBS-LRR [Malus baccata]
Unigene2186	2481	5125	-1.04663	H1	2249.33	3298.67	-0.552386	H２	PREDICTED: probable inactive receptor kinase At5g58300 [Malus domestica]
Unigene2189	#N/A	#N/A	#N/A	#N/A	4796	6333.33	-0.401133	H２	PREDICTED: ATP synthase subunit gamma, mitochondrial [Malus domestica]
Unigene2195	3259.67	6114	-0.907392	H1	1704.33	2707	-0.667487	H２	PREDICTED: lysophospholipid acyltransferase 1-like [Malus domestica]
Unigene2197	706.333	1716.67	-1.28119	H1	480.667	839	-0.803634	H２	PREDICTED: uncharacterized protein LOC103450325 [Malus domestica]
Unigene2198	#N/A	#N/A	#N/A	#N/A	1026.67	681	0.592241	T２	PREDICTED: serine/threonine-protein kinase/endoribonuclease IRE1a-like [Malus domestica] >gi|657959367|ref|XP_008371232.1| PREDICTED: serine/threonine-protein kinase/endoribonuclease IRE1a-like [Malus domestica]
Unigene2199	#N/A	#N/A	#N/A	#N/A	539	1193	-1.14624	H２	PREDICTED: uncharacterized protein LOC103437529 [Malus domestica]
Unigene2200	484.333	991	-1.03288	H1	253.667	628	-1.30783	H２	PREDICTED: ubiquinone biosynthesis protein COQ9, mitochondrial-like [Malus domestica]
Unigene2201	4644.33	7098	-0.611941	H1	2373.33	3796	-0.677565	H２	PREDICTED: mitochondrial import receptor subunit TOM40-1-like [Malus domestica]
Unigene2209	1464	1080.33	0.438439	T1	#N/A	#N/A	#N/A	#N/A	PREDICTED: mitochondrial carrier protein MTM1-like [Malus domestica]
Unigene2211	2768.67	6809	-1.29825	H1	1437	2552	-0.828568	H２	PREDICTED: UMP-CMP kinase 3-like isoform X2 [Malus domestica]
Unigene2217	#N/A	#N/A	#N/A	#N/A	3323	3799	-0.193133	H２	PREDICTED: sugar transporter ERD6-like 6 [Malus domestica]
Unigene2219	664.667	234	1.50612	T1	305	184	0.729103	T２	PREDICTED: magnesium transporter NIPA2-like [Malus domestica] >gi|657953528|ref|XP_008363198.1| PREDICTED: magnesium transporter NIPA2-like [Malus domestica]
Unigene2220	3084.67	7595.67	-1.30006	H1	1063	3205.33	-1.59233	H２	PREDICTED: decapping nuclease DXO homolog, chloroplastic-like [Malus domestica]
Unigene2221	#N/A	#N/A	#N/A	#N/A	818.667	395	1.05142	T２	PREDICTED: lipid phosphate phosphatase 2 isoform X3 [Malus domestica]
Unigene2225	5817.33	2672.33	1.12226	T1	3666.67	1143	1.68164	T２	PREDICTED: fatty acid 2-hydroxylase 1-like [Prunus mume] >gi|645238379|ref|XP_008225652.1| PREDICTED: fatty acid 2-hydroxylase 1-like [Prunus mume]
Unigene2226	484.333	3661.33	-2.9183	H1	356	1725.33	-2.27693	H２	PREDICTED: GDSL esterase/lipase At1g28570-like [Malus domestica]
Unigene2228	2957.33	2047.67	0.530316	T1	1582.33	1019.67	0.633956	T２	PREDICTED: AMSH-like ubiquitin thioesterase 3 [Malus domestica]
Unigene2229	737	1084.67	-0.557515	H1	831.667	422	0.978762	T２	PREDICTED: myosin-11 [Malus domestica]
Unigene2236	3329	2333	0.512903	T1	#N/A	#N/A	#N/A	#N/A	PREDICTED: uncharacterized protein LOC103403190 [Malus domestica]
Unigene2239	2284	3903.33	-0.773144	H1	4023	5174.33	-0.363101	H２	PREDICTED: blue-light photoreceptor PHR2-like [Malus domestica]
Unigene2240	1976	2637.33	-0.416497	H1	1263.33	1971.67	-0.64218	H２	homeobox-leucine zipper protein ATHB-8 [Malus domestica] >gi|206572107|gb|ACI13686.1| putative HB8 HD-ZipIII [Malus domestica]
Unigene2249	#N/A	#N/A	#N/A	#N/A	717.333	911	-0.344807	H２	PREDICTED: uncharacterized protein LOC103443201 [Malus domestica] >gi|658054064|ref|XP_008362787.1| PREDICTED: uncharacterized protein LOC103426486 [Malus domestica]
Unigene2250	1690	803.667	1.07235	T1	366.333	228.333	0.682015	T２	PREDICTED: protein PHLOEM PROTEIN 2-LIKE A10-like [Malus domestica]
Unigene2251	#N/A	#N/A	#N/A	#N/A	2280.67	1493	0.611241	T２	PREDICTED: ADP-ribosylation factor GTPase-activating protein AGD4-like [Malus domestica]
Unigene2252	1178	1653	-0.488747	H1	808.333	1006.67	-0.316564	H２	PREDICTED: DEAD-box ATP-dependent RNA helicase 57 isoform X1 [Malus domestica]
Unigene2253	589.333	2094.67	-1.82956	H1	562.667	907	-0.688822	H２	PREDICTED: spindle pole body component 110 [Malus domestica]
Unigene2255	#N/A	#N/A	#N/A	#N/A	2042	1232.67	0.7282	T２	PREDICTED: uncharacterized protein LOC103423821 [Malus domestica] >gi|658048894|ref|XP_008360128.1| PREDICTED: uncharacterized protein LOC103423821 [Malus domestica]
Unigene2262	#N/A	#N/A	#N/A	#N/A	1491.67	1788.33	-0.26169	H２	PREDICTED: magnesium transporter NIPA2-like [Malus domestica]
Unigene2263	930	1232.33	-0.40609	H1	#N/A	#N/A	#N/A	#N/A	PREDICTED: inactive leucine-rich repeat receptor-like protein kinase CORYNE [Malus domestica]
Unigene2264	1464	4989.67	-1.76903	H1	811.667	2375.67	-1.54937	H２	PREDICTED: 50S ribosomal protein L10, chloroplastic [Malus domestica]
Unigene2269	#N/A	#N/A	#N/A	#N/A	7777	4963.67	0.647808	T２	PREDICTED: LOW QUALITY PROTEIN: DNA-directed RNA polymerase II subunit 1-like [Malus domestica]
Unigene2276	#N/A	#N/A	#N/A	#N/A	396.667	702	-0.823544	H２	PREDICTED: protein phosphatase 2C 29-like [Malus domestica]
Unigene2277	#N/A	#N/A	#N/A	#N/A	300	178.667	0.747692	T２	hypothetical protein PRUPE_ppa008735mg [Prunus persica] >gi|462405095|gb|EMJ10559.1| hypothetical protein PRUPE_ppa008735mg [Prunus persica]
Unigene2280	5103	2810.67	0.860433	T1	2107.67	1253.33	0.749877	T２	PREDICTED: uncharacterized protein LOC103433398 [Malus domestica] >gi|657956777|ref|XP_008369875.1| PREDICTED: uncharacterized protein LOC103433398 [Malus domestica]
Unigene2281	509.333	891.667	-0.807894	H1	#N/A	#N/A	#N/A	#N/A	PREDICTED: LOW QUALITY PROTEIN: alpha-L-fucosidase 1-like [Malus domestica]
Unigene2282	1988.67	3429	-0.785986	H1	1181.67	2452.67	-1.05353	H２	PREDICTED: aspartate-semialdehyde dehydrogenase-like [Malus domestica]
Unigene2284	1550.33	1875.33	-0.274569	H1	#N/A	#N/A	#N/A	#N/A	PREDICTED: 70 kDa peptidyl-prolyl isomerase-like [Malus domestica]
Unigene2288	6704	8618	-0.362331	H1	3431.33	6081.67	-0.825697	H２	PREDICTED: pyruvate kinase, cytosolic isozyme [Malus domestica]
Unigene2291	1240.33	2470.33	-0.993978	H1	#N/A	#N/A	#N/A	#N/A	PREDICTED: uncharacterized protein LOC103441739 isoform X1 [Malus domestica] >gi|657945195|ref|XP_008378666.1| PREDICTED: uncharacterized protein LOC103441739 isoform X1 [Malus domestica]
Unigene2296	#N/A	#N/A	#N/A	#N/A	399.667	665	-0.734557	H２	PREDICTED: uncharacterized protein LOC103336908 [Prunus mume]
Unigene2298	863.333	585	0.561481	T1	534.667	251.667	1.08713	T２	PREDICTED: phytosulfokine receptor 1 [Malus domestica]
Unigene2300	1251	1858	-0.570669	H1	#N/A	#N/A	#N/A	#N/A	PREDICTED: notchless protein homolog [Malus domestica] >gi|658015614|ref|XP_008343152.1| PREDICTED: notchless protein homolog [Malus domestica]
Unigene2302	6738	8843	-0.392215	H1	3384	4404	-0.380085	H２	PREDICTED: 26S proteasome non-ATPase regulatory subunit 11 homolog [Malus domestica]
Unigene2303	4213.33	2241.67	0.91039	T1	1641	935.333	0.811023	T２	PREDICTED: uncharacterized protein LOC103448883 [Malus domestica]
Unigene2306	481	1658.33	-1.78563	H1	419.667	1122.67	-1.41961	H２	PREDICTED: phototropin-1-like [Malus domestica]
Unigene2311	2814.33	5100.67	-0.857893	H1	1646.33	2087.33	-0.342405	H２	PREDICTED: uncharacterized protein LOC103451947 [Malus domestica]
Unigene2314	670	5226.33	-2.96357	H1	524	3464	-2.7248	H２	PREDICTED: ATP synthase gamma chain, chloroplastic-like [Malus domestica]
Unigene2319	31.6667	60.3333	-0.92999	H1	#N/A	#N/A	#N/A	#N/A	PREDICTED: protein DEHYDRATION-INDUCED 19 homolog 5-like isoform X1 [Malus domestica]
Unigene2320	420.333	1050.33	-1.32124	H1	#N/A	#N/A	#N/A	#N/A	PREDICTED: pachytene checkpoint protein 2 homolog [Malus domestica]
Unigene2321	1785.33	936	0.931613	T1	#N/A	#N/A	#N/A	#N/A	PREDICTED: zinc finger CCCH domain-containing protein 30-like [Malus domestica]
Unigene2322	6003.67	4278	0.488907	T1	2817.67	1948.33	0.53226	T２	PREDICTED: uncharacterized protein LOC103446593 [Malus domestica]
Unigene2328	#N/A	#N/A	#N/A	#N/A	5435	7012.67	-0.367683	H２	PREDICTED: ubiquitin domain-containing protein DSK2a [Malus domestica]
Unigene2329	37.3333	99.6667	-1.41665	H1	#N/A	#N/A	#N/A	#N/A	PREDICTED: SPX domain-containing membrane protein At4g22990-like [Malus domestica] >gi|658022434|ref|XP_008346630.1| PREDICTED: SPX domain-containing membrane protein At4g22990-like [Malus domestica]
Unigene2331	#N/A	#N/A	#N/A	#N/A	3751	2438.33	0.62138	T２	PREDICTED: homeobox protein knotted-1-like 3 isoform X1 [Malus domestica]
Unigene2332	#N/A	#N/A	#N/A	#N/A	413.667	187.333	1.14286	T２	PREDICTED: uncharacterized protein LOC103424409 [Malus domestica]
Unigene2333	7227.33	11503.3	-0.670517	H1	2398	6382.67	-1.41233	H２	PREDICTED: NADPH:quinone oxidoreductase [Malus domestica]
Unigene2339	2834.33	1663.67	0.768643	T1	1484	843.667	0.814746	T２	PREDICTED: monodehydroascorbate reductase, chloroplastic isoform X1 [Malus domestica]
Unigene2340	3144.33	1571.67	1.00046	T1	1313	663.333	0.985061	T２	PREDICTED: uncharacterized protein LOC103443996 [Malus domestica]
Unigene2341	540	734	-0.442821	H1	307	458	-0.577109	H２	PREDICTED: 28S ribosomal protein S29, mitochondrial-like [Malus domestica]
Unigene2343	222.667	384	-0.786221	H1	99	367.333	-1.89159	H２	PREDICTED: polyol transporter 5-like [Malus domestica] >gi|658017236|ref|XP_008343975.1| PREDICTED: polyol transporter 5-like [Malus domestica]
Unigene2344	1208	1864.33	-0.626039	H1	745.667	1029.33	-0.465107	H２	PREDICTED: sodium/hydrogen exchanger 7 isoform X2 [Malus domestica]
Unigene2351	117.667	208.333	-0.824188	H1	#N/A	#N/A	#N/A	#N/A	PREDICTED: uncharacterized protein LOC103337671 [Prunus mume]
Unigene2352	1503	2308.67	-0.619215	H1	#N/A	#N/A	#N/A	#N/A	PREDICTED: target of Myb protein 1-like [Malus domestica]
Unigene2353	#N/A	#N/A	#N/A	#N/A	958.333	1632.67	-0.768631	H２	PREDICTED: ATPase family AAA domain-containing protein 3-B-like [Malus domestica]
Unigene2354	#N/A	#N/A	#N/A	#N/A	2131.33	2377.67	-0.15779	H２	PREDICTED: uncharacterized protein LOC103455521 [Malus domestica]
Unigene2356	#N/A	#N/A	#N/A	#N/A	755	486.667	0.633543	T２	PREDICTED: uncharacterized protein LOC103436017 [Malus domestica]
Unigene2359	859.667	1150	-0.419785	H1	#N/A	#N/A	#N/A	#N/A	PREDICTED: uncharacterized protein LOC103447724 [Malus domestica]
Unigene2361	947.333	1473	-0.636813	H1	#N/A	#N/A	#N/A	#N/A	PREDICTED: receptor-like protein kinase HAIKU2 [Malus domestica] >gi|657973869|ref|XP_008378749.1| PREDICTED: receptor-like protein kinase HAIKU2 [Malus domestica]
Unigene2366	#N/A	#N/A	#N/A	#N/A	1325.67	696.667	0.928178	T２	PREDICTED: RNA polymerase-associated protein CTR9 homolog [Malus domestica]
Unigene2369	1106.33	700.667	0.658986	T1	#N/A	#N/A	#N/A	#N/A	PREDICTED: MACPF domain-containing protein NSL1-like [Malus domestica]
Unigene2371	605.667	294	1.04271	T1	272.667	133.667	1.0285	T２	PREDICTED: LOW QUALITY PROTEIN: uncharacterized protein LOC103449539 [Malus domestica]
Unigene2372	#N/A	#N/A	#N/A	#N/A	3223.67	4257	-0.401135	H２	PREDICTED: signal recognition particle subunit SRP72-like [Malus domestica]
Unigene2376	1706.33	1026	0.733869	T1	1006.33	564.333	0.834489	T２	PREDICTED: uncharacterized protein LOC103420084 [Malus domestica]
Unigene2377	2723.33	5422.67	-0.993629	H1	#N/A	#N/A	#N/A	#N/A	PREDICTED: DEAD-box ATP-dependent RNA helicase 52C-like [Malus domestica]
Unigene2378	8794.33	15775.3	-0.843024	H1	3697	9400	-1.34631	H２	PREDICTED: ATP-citrate synthase alpha chain protein 1 [Malus domestica] >gi|658009691|ref|XP_008340065.1| PREDICTED: ATP-citrate synthase alpha chain protein 1 [Malus domestica]
Unigene2382	752.333	1116	-0.568893	H1	#N/A	#N/A	#N/A	#N/A	PREDICTED: nucleoporin nup211 [Malus domestica]
Unigene2384	#N/A	#N/A	#N/A	#N/A	959.667	1102.67	-0.200391	H２	PREDICTED: probable 1-deoxy-D-xylulose-5-phosphate synthase, chloroplastic isoform X1 [Malus domestica]
Unigene2387	3796	1392.67	1.44663	T1	1338	760	0.816007	T２	PREDICTED: mitochondrial amidoxime reducing component 2 [Malus domestica]
Unigene2388	#N/A	#N/A	#N/A	#N/A	4192.33	6091	-0.538926	H２	PREDICTED: hsp70-Hsp90 organizing protein 3 [Malus domestica]
Unigene2389	686	1131	-0.721318	H1	345.333	570.667	-0.724659	H２	PREDICTED: RNA pseudouridine synthase 6, chloroplastic-like [Malus domestica]
Unigene2391	#N/A	#N/A	#N/A	#N/A	1464.33	423	1.79151	T２	PREDICTED: uncharacterized protein LOC103410235 [Malus domestica]
Unigene2395	#N/A	#N/A	#N/A	#N/A	734	999.333	-0.445186	H２	PREDICTED: mitochondrial fission protein ELM1-like [Malus domestica]
Unigene2398	3556.33	6368	-0.84045	H1	2145.33	2692	-0.327477	H２	PREDICTED: trafficking protein particle complex subunit 9 isoform X1 [Malus domestica]
Unigene2399	9	27.6667	-1.62015	H1	#N/A	#N/A	#N/A	#N/A	PREDICTED: uncharacterized protein LOC103420272 [Malus domestica]
Unigene2400	43	135	-1.65055	H1	26.6667	108.333	-2.02237	H２	hypothetical protein PRUPE_ppa022699mg [Prunus persica] >gi|462398567|gb|EMJ04235.1| hypothetical protein PRUPE_ppa022699mg [Prunus persica]
Unigene2401	#N/A	#N/A	#N/A	#N/A	1698	1983.67	-0.224333	H２	PREDICTED: vacuolar fusion protein CCZ1 homolog isoform X2 [Malus domestica]
Unigene2404	913	2439.33	-1.4178	H1	489.333	1182.33	-1.27275	H２	ammonium transporter AMT1;1 [Pyrus calleryana]
Unigene2405	#N/A	#N/A	#N/A	#N/A	840.333	404	1.05661	T２	PREDICTED: probable isoprenylcysteine alpha-carbonyl methylesterase ICMEL1 [Malus domestica]
Unigene2406	1730	3107.33	-0.844905	H1	1082	1319.33	-0.286109	H２	PREDICTED: calumenin [Malus domestica]
Unigene2413	#N/A	#N/A	#N/A	#N/A	788	1238.33	-0.652132	H２	PREDICTED: uncharacterized protein LOC103413020 [Malus domestica]
Unigene2416	#N/A	#N/A	#N/A	#N/A	551.333	669.333	-0.2798	H２	PREDICTED: RINT1-like protein [Malus domestica]
Unigene2418	#N/A	#N/A	#N/A	#N/A	2645.67	3349	-0.340099	H２	PREDICTED: serine/threonine-protein kinase GRIK1 [Prunus mume]
Unigene2423	429.333	198.667	1.11175	T1	225	69.3333	1.6983	T２	PREDICTED: uncharacterized protein LOC103414198 [Malus domestica]
Unigene2426	5059.33	3181	0.669467	T1	2967.67	1405.33	1.07842	T２	PREDICTED: dentin sialophosphoprotein isoform X1 [Malus domestica]
Unigene2433	853.667	2142	-1.32721	H1	573	1129.33	-0.978864	H２	PREDICTED: RNA polymerase sigma factor sigB isoform X1 [Malus domestica]
Unigene2435	1940.33	1072.67	0.855103	T1	#N/A	#N/A	#N/A	#N/A	PREDICTED: uncharacterized protein LOC103401295 [Malus domestica]
Unigene2436	5012.33	7829	-0.643346	H1	2032.33	3656.33	-0.847261	H２	PREDICTED: gamma carbonic anhydrase-like 2, mitochondrial [Malus domestica]
Unigene2439	317	0.666667	8.8933	T1	161.667	2.66667	5.92184	T２	PREDICTED: cytochrome P450 704C1 [Malus domestica]
Unigene2440	10543	14377.7	-0.447544	H1	5588.67	7186.33	-0.362752	H２	PREDICTED: coatomer subunit delta-like [Malus domestica] >gi|658015731|ref|XP_008343195.1| PREDICTED: coatomer subunit delta-like [Malus domestica]
Unigene2441	1449.33	2106.33	-0.539344	H1	434.333	535.333	-0.301635	H２	PREDICTED: pentatricopeptide repeat-containing protein At3g06430, chloroplastic-like [Malus domestica]
Unigene2442	2028.67	1127.67	0.847191	T1	1171.33	660.333	0.826885	T２	PREDICTED: diacylglycerol O-acyltransferase 1 [Malus domestica]
Unigene2446	3197.33	1869	0.774603	T1	1422.67	838.333	0.763002	T２	PREDICTED: E3 ubiquitin-protein ligase At1g63170-like [Malus domestica]
Unigene2447	#N/A	#N/A	#N/A	#N/A	400.667	235	0.769742	T２	PREDICTED: protection of telomeres protein 1a-like [Malus domestica]
Unigene2451	6095.67	3800	0.681785	T1	3781.67	2096.67	0.850925	T２	PREDICTED: uncharacterized protein LOC103442269 [Malus domestica]
Unigene2454	#N/A	#N/A	#N/A	#N/A	752	1093	-0.539489	H２	PREDICTED: uncharacterized protein LOC103417320 isoform X2 [Malus domestica]
Unigene2457	3445.67	6264	-0.862301	H1	2180.67	3655	-0.745102	H２	PREDICTED: mannosyl-oligosaccharide 1,2-alpha-mannosidase MNS1-like [Malus domestica]
Unigene2460	2705.33	3938	-0.541657	H1	1637	1850	-0.176471	H２	PREDICTED: AMSH-like ubiquitin thioesterase 1 isoform X1 [Malus domestica]
Unigene2464	#N/A	#N/A	#N/A	#N/A	296.667	79.6667	1.89679	T２	PREDICTED: uncharacterized protein LOC103428747 [Malus domestica]
Unigene2465	12653	7377.67	0.778243	T1	5105.33	2931	0.800612	T２	tubby-like F-box protein 5 [Malus domestica] >gi|302399097|gb|ADL36843.1| TLP domain class transcription factor [Malus domestica] >gi|302399105|gb|ADL36847.1| TLP domain class transcription factor [Malus domestica]
Unigene2466	10132.7	18004.3	-0.82933	H1	4193.33	10301.7	-1.29671	H２	PREDICTED: arginine decarboxylase-like [Malus domestica]
Unigene2467	5394	3589.67	0.587506	T1	#N/A	#N/A	#N/A	#N/A	PREDICTED: uncharacterized protein LOC103430642 isoform X1 [Malus domestica]
Unigene2476	4032.67	5913.67	-0.552319	H1	#N/A	#N/A	#N/A	#N/A	PREDICTED: diacylglycerol kinase 7-like [Malus domestica]
Unigene2477	6001.33	7796.67	-0.377574	H1	3028	4480	-0.565134	H２	PREDICTED: eukaryotic translation initiation factor 2 subunit gamma-like [Malus domestica]
Unigene2480	1597	2397.33	-0.586066	H1	#N/A	#N/A	#N/A	#N/A	PREDICTED: intron-binding protein aquarius [Malus domestica]
Unigene2481	4465.67	9085.67	-1.02472	H1	2963.33	3789.67	-0.35485	H２	PREDICTED: GDP-mannose 4,6 dehydratase 1 [Malus domestica]
Unigene2482	1559.67	2750.33	-0.818369	H1	867	1379	-0.669519	H２	PREDICTED: C-terminal processing peptidase, chloroplastic-like isoform X2 [Malus domestica]
Unigene2483	1023.33	2793.67	-1.44888	H1	778.667	1064	-0.45042	H２	PREDICTED: uncharacterized protein At4g15545 isoform X1 [Malus domestica]
Unigene2486	1445	940.667	0.619314	T1	802.667	541.667	0.567396	T２	PREDICTED: uncharacterized CRM domain-containing protein At3g25440, chloroplastic [Malus domestica]
Unigene2494	#N/A	#N/A	#N/A	#N/A	2546.67	6653.33	-1.38547	H２	PREDICTED: LOW QUALITY PROTEIN: acetyl-CoA acetyltransferase, cytosolic 1-like [Malus domestica]
Unigene2497	2703.67	7152.67	-1.40356	H1	1555	2722	-0.807752	H２	PREDICTED: probable 1-deoxy-D-xylulose-5-phosphate synthase, chloroplastic [Malus domestica]
Unigene2504	1325	47.3333	4.80699	T1	387	13.6667	4.8236	T２	beta-amyrin synthase [Aralia elata]
Unigene2505	1699.33	3026	-0.832443	H1	900	1130.67	-0.329177	H２	PREDICTED: chromatin assembly factor 1 subunit FAS1-like isoform X2 [Malus domestica]
Unigene2510	#N/A	#N/A	#N/A	#N/A	6546.67	8443.67	-0.367109	H２	PREDICTED: V-type proton ATPase catalytic subunit A [Malus domestica]
Unigene2513	11732.3	17459.7	-0.573536	H1	5967.33	6983.33	-0.226829	H２	auxin-responsive protein IAA27 [Malus domestica] >gi|302398573|gb|ADL36581.1| ARF domain class transcription factor [Malus domestica]
Unigene2514	674.333	356.667	0.918886	T1	419.333	215	0.963761	T２	PREDICTED: uncharacterized protein LOC103405090 [Malus domestica]
Unigene2519	1160	1592.67	-0.45732	H1	939	1228.67	-0.387897	H２	PREDICTED: polyadenylate-binding protein RBP47-like isoform X2 [Malus domestica]
Unigene2522	4598	6313.33	-0.457395	H1	2441	3434	-0.492418	H２	PREDICTED: dolichyl-diphosphooligosaccharide--protein glycosyltransferase subunit 1B-like [Malus domestica]
Unigene2524	4487.33	2772.33	0.694758	T1	2861.33	1541	0.892821	T２	PREDICTED: probable protein phosphatase 2C 15 [Malus domestica]
Unigene2526	2090.67	1410.67	0.567586	T1	1299.33	717.333	0.857056	T２	PREDICTED: uncharacterized protein At4g10930-like [Prunus mume]
Unigene2527	313.667	3694.33	-3.55801	H1	105.333	2576	-4.6121	H２	PREDICTED: 2-isopropylmalate synthase A-like [Malus domestica]
Unigene2528	#N/A	#N/A	#N/A	#N/A	1161.67	572	1.02211	T２	PREDICTED: serine/threonine-protein kinase ATG1-like [Malus domestica]
Unigene2530	#N/A	#N/A	#N/A	#N/A	786.333	1197.33	-0.606612	H２	PREDICTED: ribosomal L1 domain-containing protein 1-like [Malus domestica]
Unigene2532	#N/A	#N/A	#N/A	#N/A	925	1217.33	-0.396199	H２	PREDICTED: E3 ubiquitin-protein ligase At3g02290 [Malus domestica]
Unigene2533	1153.67	1737.33	-0.590648	H1	#N/A	#N/A	#N/A	#N/A	PREDICTED: probable methionine--tRNA ligase, mitochondrial [Malus domestica] >gi|657943921|ref|XP_008371520.1| PREDICTED: probable methionine--tRNA ligase, mitochondrial [Malus domestica]
Unigene2535	31633.7	59374.7	-0.908387	H1	#N/A	#N/A	#N/A	#N/A	catalase [Eriobotrya japonica] >gi|442736199|gb|AGC65522.1| catalase [Eriobotrya japonica] >gi|442736201|gb|AGC65523.1| catalase [Eriobotrya japonica] >gi|442736203|gb|AGC65524.1| catalase [Eriobotrya japonica] >gi|471922711|gb|AGE15297.2| catalase 2 [Eriobotrya japonica]
Unigene2536	2506	3351.33	-0.419349	H1	1246.33	1750.33	-0.48994	H２	PREDICTED: AP-3 complex subunit mu [Malus domestica]
Unigene2537	723	188.333	1.94071	T1	362.333	104.333	1.79612	T２	mitochondrial F0 ATP synthase beta chain [Plantago major]
Unigene2540	732	1164.33	-0.669589	H1	#N/A	#N/A	#N/A	#N/A	PREDICTED: phosphatidylinositol glycan anchor biosynthesis class U protein-like isoform X4 [Malus domestica]
Unigene2541	#N/A	#N/A	#N/A	#N/A	1549.67	2009	-0.37452	H２	PREDICTED: ALBINO3-like protein 1, chloroplastic [Malus domestica]
Unigene2542	3705.67	6335	-0.773612	H1	1751	3555.67	-1.02194	H２	PREDICTED: formate--tetrahydrofolate ligase [Malus domestica] >gi|658062407|ref|XP_008367103.1| PREDICTED: formate--tetrahydrofolate ligase [Malus domestica]
Unigene2544	2761.67	4324	-0.646827	H1	#N/A	#N/A	#N/A	#N/A	PREDICTED: LOW QUALITY PROTEIN: probable receptor protein kinase TMK1 [Malus domestica]
Unigene2547	2012	1368.33	0.556211	T1	#N/A	#N/A	#N/A	#N/A	PREDICTED: pollen-specific protein SF21 [Malus domestica]
Unigene2554	#N/A	#N/A	#N/A	#N/A	737.667	1204.33	-0.707194	H２	PREDICTED: calcium-binding mitochondrial carrier protein SCaMC-1-like isoform X1 [Malus domestica]
Unigene2557	1494.67	4154.67	-1.47491	H1	993	1373	-0.467466	H２	PREDICTED: restin homolog [Malus domestica]
Unigene2558	#N/A	#N/A	#N/A	#N/A	463.667	261.333	0.827197	T２	PREDICTED: uncharacterized protein LOC103442414 isoform X2 [Malus domestica]
Unigene2565	#N/A	#N/A	#N/A	#N/A	651	831.667	-0.353348	H２	PREDICTED: uncharacterized protein LOC103419235 [Malus domestica]
Unigene2578	1655	3248.33	-0.972868	H1	1048.67	1267	-0.27286	H２	PREDICTED: uncharacterized protein LOC103433883 [Malus domestica]
Unigene2579	1444.67	3045	-1.07571	H1	#N/A	#N/A	#N/A	#N/A	PREDICTED: leucine-rich repeat receptor-like tyrosine-protein kinase At2g41820 [Malus domestica]
Unigene2581	1798	4319.67	-1.26453	H1	923	1569	-0.765443	H２	MET-type cytosine DNA-methyltransferase 1 [Malus domestica]
Unigene2582	320	1087	-1.76421	H1	262	422	-0.687676	H２	PREDICTED: putative polyol transporter 1, partial [Malus domestica]
Unigene2583	#N/A	#N/A	#N/A	#N/A	2520.67	1649	0.612214	T２	PREDICTED: LOW QUALITY PROTEIN: transcription initiation factor TFIID subunit 15b-like [Malus domestica]
Unigene2584	466.333	1268	-1.44312	H1	469.333	746.333	-0.669207	H２	PREDICTED: protein kinase PINOID [Malus domestica]
Unigene2587	1165.33	1661.67	-0.511888	H1	795.333	953	-0.260917	H２	PREDICTED: serine/threonine-protein phosphatase 7 inactive homolog isoform X1 [Malus domestica]
Unigene2589	11012.3	37784.7	-1.77868	H1	5825	17469.3	-1.58449	H２	phenylalanine ammonia-lyase 1 precursor [Pyrus x bretschneideri]
Unigene2595	757	2868	-1.92168	H1	949.667	1143	-0.267332	H２	PREDICTED: fimbrin-like protein 2 [Malus domestica]
Unigene2601	12779.7	4657.33	1.45627	T1	4701	2221.33	1.08154	T２	PREDICTED: transcription factor VOZ1-like [Malus domestica] >gi|657959746|ref|XP_008371424.1| PREDICTED: transcription factor VOZ1-like [Malus domestica] >gi|657959748|ref|XP_008371425.1| PREDICTED: transcription factor VOZ1-like [Malus domestica]
Unigene2604	#N/A	#N/A	#N/A	#N/A	1154.67	1399.67	-0.277607	H２	PREDICTED: glyoxylate/hydroxypyruvate reductase A HPR2 [Malus domestica]
Unigene2606	#N/A	#N/A	#N/A	#N/A	1575.67	1038	0.602156	T２	PREDICTED: phospholipase SGR2-like [Malus domestica]
Unigene2608	1173.33	1575.67	-0.425349	H1	#N/A	#N/A	#N/A	#N/A	PREDICTED: putative E3 ubiquitin-protein ligase RING1a [Malus domestica]
Unigene2609	680.667	1121.67	-0.720624	H1	394.667	571.333	-0.533698	H２	PREDICTED: pentatricopeptide repeat-containing protein At2g18940, chloroplastic [Malus domestica]
Unigene2611	#N/A	#N/A	#N/A	#N/A	3033.67	1707.33	0.829318	T２	PREDICTED: auxin response factor 9 [Malus domestica]
Unigene2613	3217	5681	-0.820429	H1	218.667	391.333	-0.839665	H２	PREDICTED: receptor-like serine/threonine-protein kinase ALE2 [Malus domestica]
Unigene2618	854	2369	-1.47197	H1	#N/A	#N/A	#N/A	#N/A	PREDICTED: leucine-rich repeat receptor-like serine/threonine-protein kinase BAM3 [Malus domestica]
Unigene2619	98.3333	162.667	-0.726166	H1	#N/A	#N/A	#N/A	#N/A	PREDICTED: protein DA1-related 1-like isoform X2 [Malus domestica]
Unigene2622	9886.67	13771.3	-0.478112	H1	5348.33	7342	-0.457084	H２	PREDICTED: eukaryotic translation initiation factor 3 subunit M-like [Malus domestica]
Unigene2627	1461.67	1946	-0.412897	H1	#N/A	#N/A	#N/A	#N/A	PREDICTED: zinc finger CCCH domain-containing protein 38-like [Malus domestica] >gi|658058884|ref|XP_008365253.1| PREDICTED: zinc finger CCCH domain-containing protein 38-like [Malus domestica]
Unigene2629	46.6667	171	-1.87353	H1	32.6667	79.6667	-1.28616	H２	PREDICTED: NAC domain-containing protein 100 [Malus domestica] >gi|658035786|ref|XP_008353426.1| PREDICTED: NAC domain-containing protein 100-like [Malus domestica]
Unigene2630	2447.33	3876.33	-0.663482	H1	1760	2137.67	-0.280461	H２	PREDICTED: U4/U6.U5 tri-snRNP-associated protein 1-like [Malus domestica] >gi|657997037|ref|XP_008390896.1| PREDICTED: U4/U6.U5 tri-snRNP-associated protein 1-like [Malus domestica] >gi|657997039|ref|XP_008390897.1| PREDICTED: U4/U6.U5 tri-snRNP-associated protein 1-like [Malus domestica]
Unigene2636	1261.33	1974.33	-0.646416	H1	#N/A	#N/A	#N/A	#N/A	PREDICTED: uncharacterized protein LOC103429549 isoform X1 [Malus domestica] >gi|658060167|ref|XP_008365917.1| PREDICTED: uncharacterized protein LOC103429549 isoform X2 [Malus domestica]
Unigene2637	#N/A	#N/A	#N/A	#N/A	1286	1741.33	-0.437302	H２	PREDICTED: bystin [Malus domestica]
Unigene2638	323.333	576.667	-0.834715	H1	502.333	405.333	0.309536	T２	PREDICTED: trihelix transcription factor GT-2-like [Malus domestica]
Unigene2639	10805.3	29939.3	-1.4703	H1	5005	12132.3	-1.27742	H２	PREDICTED: NADP-dependent malic enzyme [Malus domestica]
Unigene2642	2182.67	5287.67	-1.27654	H1	1253.67	3537.33	-1.49651	H２	PREDICTED: 6-phosphogluconate dehydrogenase, decarboxylating 2, chloroplastic [Prunus mume]
Unigene2644	#N/A	#N/A	#N/A	#N/A	564.333	358.667	0.653904	T２	PREDICTED: LOW QUALITY PROTEIN: uncharacterized ATP-dependent helicase C29A10.10c-like, partial [Malus domestica]
Unigene2646	#N/A	#N/A	#N/A	#N/A	1523.67	1038.33	0.553278	T２	PREDICTED: uncharacterized protein At5g41620 [Malus domestica]
Unigene2647	1485.67	2753.67	-0.890243	H1	1322.67	2047	-0.630062	H２	glycine dehydrogenase decarboxylating protein [Pyrus x bretschneideri]
Unigene2648	1750	789	1.14926	T1	905.667	468	0.952472	T２	PREDICTED: uncharacterized protein LOC103455505 [Malus domestica]
Unigene2650	821.333	1548	-0.914366	H1	699	842	-0.268528	H２	PREDICTED: quinolinate synthase, chloroplastic [Malus domestica] >gi|658057630|ref|XP_008364595.1| PREDICTED: quinolinate synthase, chloroplastic-like [Malus domestica]
Unigene2655	1632.33	2862.33	-0.810256	H1	1064	1649.67	-0.632676	H２	PREDICTED: serine/threonine-protein kinase MHK-like [Malus domestica]
Unigene2657	6134.33	4027.67	0.606962	T1	3586	1714	1.06501	T２	PREDICTED: uncharacterized protein At1g27050-like [Malus domestica]
Unigene2660	#N/A	#N/A	#N/A	#N/A	1686.67	966.333	0.803582	T２	PREDICTED: mediator of RNA polymerase II transcription subunit 13 isoform X1 [Malus domestica]
Unigene2665	#N/A	#N/A	#N/A	#N/A	1518	1059.33	0.519015	T２	PREDICTED: histone-lysine N-methyltransferase family member SUVH9 [Malus domestica] >gi|658010890|ref|XP_008340679.1| PREDICTED: histone-lysine N-methyltransferase family member SUVH9 [Malus domestica] >gi|658010892|ref|XP_008340680.1| PREDICTED: histone-lysine N-methyltransferase family member SUVH9 [Malus domestica] >gi|658035311|ref|XP_008353179.1| PREDICTED: histone-lysine N-methyltransferase…
Unigene2666	1706.67	3281	-0.942954	H1	1022.67	1374.67	-0.426746	H２	PREDICTED: LOW QUALITY PROTEIN: phosphomevalonate kinase-like [Malus domestica]
Unigene2667	#N/A	#N/A	#N/A	#N/A	3474.67	2050.33	0.761016	T２	PREDICTED: KH domain-containing protein At4g18375-like [Malus domestica]
Unigene2670	20416	14266.7	0.517052	T1	#N/A	#N/A	#N/A	#N/A	PREDICTED: ABC transporter F family member 1 [Malus domestica]
Unigene2672	1902.33	3142.33	-0.724066	H1	#N/A	#N/A	#N/A	#N/A	PREDICTED: armadillo repeat-containing kinesin-like protein 3 [Malus domestica]
Unigene2677	1162.33	1980.67	-0.768962	H1	#N/A	#N/A	#N/A	#N/A	PREDICTED: subtilisin-like protease isoform X1 [Malus domestica]
Unigene2683	7308.67	5221	0.485282	T1	#N/A	#N/A	#N/A	#N/A	PREDICTED: cysteine-rich receptor-like protein kinase 10 [Malus domestica]
Unigene2685	1209.67	1605.67	-0.408563	H1	699.667	911.333	-0.381311	H２	PREDICTED: protein TRIGALACTOSYLDIACYLGLYCEROL 4, chloroplastic-like [Malus domestica]
Unigene2686	1044.33	5587.33	-2.41958	H1	#N/A	#N/A	#N/A	#N/A	PREDICTED: LOW QUALITY PROTEIN: protein TPX2 [Malus domestica]
Unigene2700	335.333	616	-0.877334	H1	147	411.333	-1.48449	H２	PREDICTED: peptidyl-prolyl cis-trans isomerase FKBP20-2, chloroplastic [Malus domestica]
Unigene2701	9769	15532	-0.668961	H1	5611.67	7739.67	-0.463842	H２	PREDICTED: coatomer subunit gamma [Malus domestica]
Unigene2703	#N/A	#N/A	#N/A	#N/A	935.667	1196.67	-0.354955	H２	PREDICTED: purple acid phosphatase 15-like [Malus domestica]
Unigene2704	5348.67	3561.33	0.586762	T1	#N/A	#N/A	#N/A	#N/A	PREDICTED: monosaccharide-sensing protein 2-like [Malus domestica] >gi|657972101|ref|XP_008377844.1| PREDICTED: monosaccharide-sensing protein 2-like [Malus domestica]
Unigene2705	#N/A	#N/A	#N/A	#N/A	2900.67	3794.67	-0.387589	H２	PREDICTED: 3-oxoacyl-[acyl-carrier-protein] synthase III, chloroplastic-like [Malus domestica]
Unigene2707	2002.33	2565.33	-0.357464	H1	#N/A	#N/A	#N/A	#N/A	PREDICTED: phosphoribosylaminoimidazole carboxylase, chloroplastic-like isoform X1 [Malus domestica]
Unigene2708	20785	5172	2.00675	T1	8330	2687.33	1.63214	T２	PREDICTED: alpha-glucan phosphorylase, H isozyme [Malus domestica]
Unigene2710	23579.3	38717	-0.715444	H1	13850.7	23392.3	-0.75608	H２	PREDICTED: ruBisCO large subunit-binding protein subunit beta, chloroplastic [Malus domestica] >gi|657984562|ref|XP_008384376.1| PREDICTED: ruBisCO large subunit-binding protein subunit beta, chloroplastic [Malus domestica]
Unigene2714	#N/A	#N/A	#N/A	#N/A	84.6667	25.3333	1.74076	T２	PREDICTED: alpha-glucan water dikinase 1, chloroplastic-like isoform X2 [Malus domestica]
Unigene2715	2705.67	5869.33	-1.11721	H1	1414	3029.67	-1.09938	H２	PREDICTED: diphosphomevalonate decarboxylase-like [Malus domestica]
Unigene2717	943.333	3861.33	-2.03326	H1	320.667	461.667	-0.525777	H２	PREDICTED: kinesin-like protein KIN12B [Malus domestica]
Unigene2718	2285.67	1538.67	0.570934	T1	1923.67	993.333	0.953509	T２	uncharacterized LOC103439966 [Malus domestica] >gi|302398999|gb|ADL36794.1| NAC domain class transcription factor [Malus domestica]
Unigene2719	23	7.66667	1.58496	T1	373.667	216.333	0.788496	T２	hypothetical protein PRUPE_ppa001644mg [Prunus persica] >gi|462399321|gb|EMJ04989.1| hypothetical protein PRUPE_ppa001644mg [Prunus persica]
Unigene2720	#N/A	#N/A	#N/A	#N/A	1168.33	768.333	0.604648	T２	PREDICTED: uncharacterized protein LOC103454752 [Malus domestica]
Unigene2722	#N/A	#N/A	#N/A	#N/A	3270	1877.33	0.800606	T２	PREDICTED: mediator of RNA polymerase II transcription subunit 12-like [Malus domestica] >gi|657952033|ref|XP_008355556.1| PREDICTED: mediator of RNA polymerase II transcription subunit 12-like [Malus domestica] >gi|657952035|ref|XP_008355561.1| PREDICTED: mediator of RNA polymerase II transcription subunit 12-like [Malus domestica]
Unigene2723	#N/A	#N/A	#N/A	#N/A	1036.67	695.333	0.576175	T２	PREDICTED: uncharacterized protein LOC103440512 isoform X1 [Malus domestica]
Unigene2730	1432.33	4550.33	-1.6676	H1	1031.67	2670.33	-1.37204	H２	PREDICTED: malate dehydrogenase [NADP], chloroplastic-like [Malus domestica]
Unigene2731	1761.67	3438	-0.964629	H1	#N/A	#N/A	#N/A	#N/A	PREDICTED: lysine-specific demethylase REF6-like [Malus domestica]
Unigene2733	992	2465.33	-1.31337	H1	#N/A	#N/A	#N/A	#N/A	PREDICTED: uncharacterized protein LOC103440692 [Malus domestica]
Unigene2738	1720.33	1202.67	0.516451	T1	892	597.333	0.578507	T２	PREDICTED: probable phosphatase PSR2 isoform X1 [Malus domestica] >gi|657959996|ref|XP_008371561.1| PREDICTED: probable phosphatase PSR2 isoform X1 [Malus domestica]
Unigene2742	1951	3358.33	-0.783532	H1	1090.33	1394	-0.354461	H２	PREDICTED: uncharacterized protein LOC103438564 isoform X1 [Malus domestica]
Unigene2746	3535	2512.33	0.492682	T1	#N/A	#N/A	#N/A	#N/A	PREDICTED: U3 small nucleolar RNA-associated protein 6 homolog [Malus domestica]
Unigene2748	2216.67	3389.33	-0.61261	H1	#N/A	#N/A	#N/A	#N/A	PREDICTED: CDPK-related kinase 5-like [Malus domestica]
Unigene2750	49545.3	34689.7	0.514243	T1	16973	21147	-0.317211	H２	PREDICTED: 2,3-bisphosphoglycerate-independent phosphoglycerate mutase [Malus domestica] >gi|657992305|ref|XP_008388403.1| PREDICTED: 2,3-bisphosphoglycerate-independent phosphoglycerate mutase [Malus domestica]
Unigene2752	118999	211264	-0.8281	H1	#N/A	#N/A	#N/A	#N/A	beta-glucosidase 12-like precursor [Malus domestica] >gi|345461942|gb|AEN94900.1| beta-glucosidase [Malus domestica]
Unigene2760	10616	13612.3	-0.358674	H1	#N/A	#N/A	#N/A	#N/A	PREDICTED: argininosuccinate synthase, chloroplastic-like [Malus domestica]
Unigene2761	1437.67	1990.33	-0.469281	H1	783	936.333	-0.25801	H２	PREDICTED: serine/threonine protein phosphatase 2A 59 kDa regulatory subunit B' gamma isoform-like [Malus domestica] >gi|658054913|ref|XP_008363216.1| PREDICTED: serine/threonine protein phosphatase 2A 59 kDa regulatory subunit B' gamma isoform-like [Malus domestica]
Unigene2772	9426.33	7260.33	0.376661	T1	4910.33	3071.67	0.676799	T２	hypothetical protein PRUPE_ppa003858mg [Prunus persica] >gi|462405608|gb|EMJ11072.1| hypothetical protein PRUPE_ppa003858mg [Prunus persica]
Unigene2777	#N/A	#N/A	#N/A	#N/A	3986.33	4446	-0.157446	H２	PREDICTED: probable Xaa-Pro aminopeptidase P [Malus domestica]
Unigene2779	965.333	1864	-0.949303	H1	#N/A	#N/A	#N/A	#N/A	PREDICTED: uncharacterized protein LOC103319196 [Prunus mume]
Unigene2782	#N/A	#N/A	#N/A	#N/A	3757.33	2405.67	0.643272	T２	PREDICTED: probable UDP-N-acetylglucosamine--peptide N-acetylglucosaminyltransferase SPINDLY [Malus domestica]
Unigene2785	7126	9321.67	-0.387495	H1	#N/A	#N/A	#N/A	#N/A	PREDICTED: general negative regulator of transcription subunit 3-like isoform X2 [Malus domestica]
Unigene2786	2448.33	4057.33	-0.728732	H1	1615.67	2359.33	-0.54625	H２	PREDICTED: uncharacterized protein LOC103433570 [Malus domestica]
Unigene2787	3223	5402	-0.745089	H1	1356	1674.67	-0.304517	H２	PREDICTED: protein TIC 40, chloroplastic [Malus domestica]
Unigene2790	389.667	635.333	-0.705273	H1	#N/A	#N/A	#N/A	#N/A	PREDICTED: myosin-17-like [Malus domestica]
Unigene2791	681	1364.67	-1.00282	H1	#N/A	#N/A	#N/A	#N/A	PREDICTED: uncharacterized protein LOC103412107 [Malus domestica] >gi|658055078|ref|XP_008363291.1| PREDICTED: uncharacterized protein LOC103426991 [Malus domestica]
Unigene2800	1167.33	1627	-0.478998	H1	#N/A	#N/A	#N/A	#N/A	PREDICTED: protein BONZAI 1-like [Malus domestica] >gi|658000495|ref|XP_008392696.1| PREDICTED: protein BONZAI 1-like [Malus domestica] >gi|658000497|ref|XP_008392697.1| PREDICTED: protein BONZAI 1-like [Malus domestica] >gi|658000499|ref|XP_008392698.1| PREDICTED: protein BONZAI 1-like [Malus domestica]
Unigene2803	#N/A	#N/A	#N/A	#N/A	182.333	97.6667	0.90064	T２	PREDICTED: uncharacterized protein LOC103425099 [Malus domestica]
Unigene2808	33862.7	7255.67	2.22252	T1	21210.7	3890.67	2.4467	T２	PREDICTED: uncharacterized protein LOC103437031 [Malus domestica]
Unigene2809	1943.67	2605	-0.422503	H1	#N/A	#N/A	#N/A	#N/A	PREDICTED: ABC transporter G family member 24-like [Malus domestica]
Unigene2816	3291	1706.33	0.947627	T1	1485.33	865	0.780015	T２	PREDICTED: diacylglycerol kinase 1-like [Malus domestica] >gi|657965864|ref|XP_008374603.1| PREDICTED: diacylglycerol kinase 1-like [Malus domestica]
Unigene2818	2450.67	3141	-0.35805	H1	1314	1849.33	-0.49304	H２	PREDICTED: dnaJ homolog subfamily C member 2-like [Malus domestica]
Unigene2821	#N/A	#N/A	#N/A	#N/A	941.667	543.667	0.792494	T２	PREDICTED: protein CLEC16A homolog [Malus domestica]
Unigene2823	31579.3	66577.3	-1.07605	H1	16953.3	29738	-0.810739	H２	PREDICTED: 5-methyltetrahydropteroyltriglutamate--homocysteine methyltransferase [Malus domestica] >gi|657998596|ref|XP_008391708.1| PREDICTED: 5-methyltetrahydropteroyltriglutamate--homocysteine methyltransferase [Malus domestica]
Unigene2824	1618.67	4445.67	-1.45759	H1	#N/A	#N/A	#N/A	#N/A	PREDICTED: protein tesmin/TSO1-like CXC 2 isoform X1 [Malus domestica]
Unigene2827	578	149.333	1.95253	T1	155.333	69.3333	1.16375	T２	PREDICTED: uncharacterized protein LOC103447430 [Malus domestica]
Unigene2828	2227.67	2390	-0.101477	H1	729.667	300.667	1.27907	T２	PREDICTED: putative 1-phosphatidylinositol-3-phosphate 5-kinase FAB1C [Malus domestica]
Unigene2833	#N/A	#N/A	#N/A	#N/A	2780.67	1851.67	0.586606	T２	PREDICTED: inositol hexakisphosphate and diphosphoinositol-pentakisphosphate kinase 2 [Malus domestica]
Unigene2834	#N/A	#N/A	#N/A	#N/A	3456	4435	-0.359831	H２	PREDICTED: heat shock protein 90-1-like [Malus domestica]
Unigene2836	#N/A	#N/A	#N/A	#N/A	1917	1324.33	0.533584	T２	PREDICTED: adagio protein 1-like [Malus domestica]
Unigene2839	1704.67	3199	-0.908131	H1	877	2146.67	-1.29145	H２	PREDICTED: uncharacterized protein LOC103446761 [Malus domestica]
Unigene2846	3515.33	6167.67	-0.811063	H1	2463.33	2867.67	-0.219265	H２	PREDICTED: homeobox-leucine zipper protein GLABRA 2-like [Malus domestica]
Unigene2847	#N/A	#N/A	#N/A	#N/A	846	357.333	1.24339	T２	putative gag-pol polyprotein [Fragaria x ananassa]
Unigene2849	3068	4228.67	-0.462904	H1	#N/A	#N/A	#N/A	#N/A	PREDICTED: protein NAP1 [Malus domestica]
Unigene2850	#N/A	#N/A	#N/A	#N/A	4630.33	3028	0.612751	T２	PREDICTED: putative transcription elongation factor SPT5 homolog 1 isoform X2 [Malus domestica]
Unigene2852	2671.67	4093	-0.615419	H1	#N/A	#N/A	#N/A	#N/A	PREDICTED: auxin response factor 6-like isoform X2 [Prunus mume]
Unigene2853	#N/A	#N/A	#N/A	#N/A	1863.33	1245.67	0.580968	T２	PREDICTED: bromodomain and WD repeat-containing protein 3-like [Malus domestica]
Unigene2854	10562.3	5060.33	1.06162	T1	#N/A	#N/A	#N/A	#N/A	PREDICTED: uncharacterized protein LOC103428440 [Malus domestica]
Unigene2856	2684.33	4823.33	-0.845467	H1	#N/A	#N/A	#N/A	#N/A	PREDICTED: uncharacterized protein LOC103334677 [Prunus mume]
Unigene2866	6113	8330.33	-0.446494	H1	#N/A	#N/A	#N/A	#N/A	PREDICTED: villin-3-like [Malus domestica]
Unigene2874	1964.33	2703	-0.460522	H1	#N/A	#N/A	#N/A	#N/A	PREDICTED: GPI ethanolamine phosphate transferase 1 [Malus domestica]
Unigene2881	#N/A	#N/A	#N/A	#N/A	4304.33	2598.67	0.728018	T２	PREDICTED: uncharacterized protein LOC103401878 [Malus domestica]
Unigene2884	#N/A	#N/A	#N/A	#N/A	5671.67	3656	0.633507	T２	PREDICTED: LOW QUALITY PROTEIN: splicing factor 3B subunit 1-like [Malus domestica]
Unigene2888	4813.33	6826.67	-0.504145	H1	1229	1643	-0.418848	H２	PREDICTED: nodal modulator 1 [Malus domestica]
Unigene2889	#N/A	#N/A	#N/A	#N/A	2838.33	1651.67	0.781121	T２	PREDICTED: putative pre-mRNA-splicing factor ATP-dependent RNA helicase DHX16 [Malus domestica]
Unigene2891	4954	8032	-0.697165	H1	#N/A	#N/A	#N/A	#N/A	PREDICTED: protein transport protein Sec24-like At3g07100 [Malus domestica] >gi|657957708|ref|XP_008370355.1| PREDICTED: protein transport protein Sec24-like At3g07100 [Malus domestica] >gi|657957710|ref|XP_008370356.1| PREDICTED: protein transport protein Sec24-like At3g07100 [Malus domestica] >gi|657957712|ref|XP_008370357.1| PREDICTED: protein transport protein Sec24-like At3g07100 [Malus dome…
Unigene2893	955	664	0.524317	T1	#N/A	#N/A	#N/A	#N/A	PREDICTED: uncharacterized protein LOC103422975 [Malus domestica]
Unigene2895	4228	6652	-0.653813	H1	#N/A	#N/A	#N/A	#N/A	PREDICTED: 125 kDa kinesin-related protein-like [Malus domestica] >gi|657986168|ref|XP_008385205.1| PREDICTED: 125 kDa kinesin-related protein-like [Malus domestica]
Unigene2897	70	154	-1.1375	H1	#N/A	#N/A	#N/A	#N/A	PREDICTED: uncharacterized protein LOC103441514 [Malus domestica]
Unigene2903	2181.67	3154	-0.531752	H1	1500	1028	0.545122	T２	PREDICTED: HEAT repeat-containing protein 5B [Malus domestica]
Unigene2911	#N/A	#N/A	#N/A	#N/A	2303.67	1336.67	0.785292	T２	PREDICTED: callose synthase 7-like [Malus domestica]
Unigene2912	2552.67	1040.67	1.2945	T1	860.667	490.333	0.811692	T２	PREDICTED: uncharacterized protein LOC103456355 [Malus domestica] >gi|658003542|ref|XP_008394286.1| PREDICTED: uncharacterized protein LOC103456355 [Malus domestica] >gi|658003544|ref|XP_008394287.1| PREDICTED: uncharacterized protein LOC103456355 [Malus domestica]
Unigene2915	#N/A	#N/A	#N/A	#N/A	6852.33	4217.67	0.70015	T２	PREDICTED: proteasome activator subunit 4 [Malus domestica]
Unigene2918	#N/A	#N/A	#N/A	#N/A	2164.33	1203	0.847286	T２	PREDICTED: nipped-B-like protein B [Malus domestica]
Unigene2919	#N/A	#N/A	#N/A	#N/A	8412.33	4484.67	0.907505	T２	PREDICTED: U5 small nuclear ribonucleoprotein 200 kDa helicase-like [Malus domestica]
Unigene2922	7067.67	2528	1.48324	T1	5123	1320.33	1.95609	T２	PREDICTED: uncharacterized protein LOC103450659 isoform X2 [Malus domestica]
Unigene2925	6970	10876	-0.641917	H1	#N/A	#N/A	#N/A	#N/A	PREDICTED: brefeldin A-inhibited guanine nucleotide-exchange protein 2 [Malus domestica]
Unigene2931	19089	10989	0.796681	T1	11273.7	4758.67	1.24433	T２	PREDICTED: putative disease resistance RPP13-like protein 1 [Malus domestica] >gi|658008001|ref|XP_008339184.1| PREDICTED: putative disease resistance RPP13-like protein 1 [Malus domestica]
Unigene2941	2795	5433.67	-0.959078	H1	1025	4586	-2.16161	H２	PREDICTED: 5'-3' exoribonuclease 2-like [Malus domestica]
Unigene2945	3959.67	2205.67	0.844164	T1	1314	1265.67	0.0540678	T２	PREDICTED: vinorine synthase-like [Malus domestica]
Unigene2947	129.333	310.333	-1.26272	H1	72.3333	174.333	-1.26912	H２	PREDICTED: adenine/guanine permease AZG1-like [Malus domestica]
Unigene2949	95	165.667	-0.802284	H1	70	125.667	-0.844175	H２	PREDICTED: probable WRKY transcription factor 31 [Malus domestica] >gi|658053054|ref|XP_008362262.1| PREDICTED: probable WRKY transcription factor 31 [Malus domestica]
Unigene2951	477.667	798.333	-0.740987	H1	276.667	492.667	-0.832463	H２	PREDICTED: ultraviolet-B receptor UVR8 [Malus domestica] >gi|657987945|ref|XP_008386139.1| PREDICTED: ultraviolet-B receptor UVR8 [Malus domestica] >gi|657987947|ref|XP_008386140.1| PREDICTED: ultraviolet-B receptor UVR8 [Malus domestica]
Unigene2959	112	50.6667	1.14439	T1	23.3333	0	#DIV/0!	T２	hypothetical protein VITISV_025518 [Vitis vinifera]
Unigene2962	892.333	648	0.461589	T1	#N/A	#N/A	#N/A	#N/A	PREDICTED: pentatricopeptide repeat-containing protein At1g77360, mitochondrial-like [Malus domestica]
Unigene2968	115.333	385	-1.73905	H1	67	157.667	-1.23464	H２	hypothetical protein PRUPE_ppa001551mg [Prunus persica] >gi|462406096|gb|EMJ11560.1| hypothetical protein PRUPE_ppa001551mg [Prunus persica]
Unigene2980	206.667	2	6.69116	T1	136	0	#DIV/0!	T２	PREDICTED: uncharacterized protein LOC103410073 [Malus domestica]
Unigene2987	22.3333	98.3333	-2.13848	H1	36.6667	8.33333	2.1375	T２	PREDICTED: chorismate mutase 2-like [Malus domestica]
Unigene2998	3013.33	1792.33	0.749521	T1	#N/A	#N/A	#N/A	#N/A	PREDICTED: NEDD8 ultimate buster 1 [Malus domestica]
Unigene3009	259.667	1066.67	-2.03838	H1	196.667	680.667	-1.7912	H２	PREDICTED: heat shock 70 kDa protein, mitochondrial-like [Malus domestica]
Unigene3015	#N/A	#N/A	#N/A	#N/A	11.3333	32.3333	-1.51245	H２	hypothetical protein PRUPE_ppa002973mg [Prunus persica] >gi|462417007|gb|EMJ21744.1| hypothetical protein PRUPE_ppa002973mg [Prunus persica]
Unigene3018	208.667	49.3333	2.08057	T1	147.333	20.3333	2.85717	T２	PREDICTED: LOW QUALITY PROTEIN: uncharacterized protein LOC103439125 [Malus domestica]
Unigene3021	1492.33	6581.33	-2.14081	H1	#N/A	#N/A	#N/A	#N/A	PREDICTED: syntaxin-related protein KNOLLE-like [Malus domestica]
Unigene3027	#N/A	#N/A	#N/A	#N/A	1665	2440	-0.551359	H２	PREDICTED: early nodulin-93-like [Malus domestica]
Unigene3029	590.667	38	3.95827	T1	96.3333	16.3333	2.56022	T２	PREDICTED: cytochrome P450 78A9-like [Malus domestica]
Unigene3032	94.3333	225.667	-1.25835	H1	89	248.333	-1.4804	H２	PREDICTED: cucumisin-like isoform X3 [Malus domestica]
Unigene3039	162.333	240.333	-0.566077	H1	#N/A	#N/A	#N/A	#N/A	PREDICTED: pentatricopeptide repeat-containing protein At3g23020 [Malus domestica]
Unigene3040	#N/A	#N/A	#N/A	#N/A	24.6667	8	1.62449	T２	PREDICTED: alpha/beta hydrolase domain-containing protein 11-like [Fragaria vesca subsp. vesca]
Unigene3042	166.333	810.333	-2.28444	H1	186.667	552.667	-1.56595	H２	PREDICTED: probable inactive purple acid phosphatase 1 [Malus domestica] >gi|658009216|ref|XP_008339812.1| PREDICTED: probable inactive purple acid phosphatase 1 [Malus domestica] >gi|658009218|ref|XP_008339813.1| PREDICTED: probable inactive purple acid phosphatase 1 [Malus domestica]
Unigene3046	329	159.333	1.04604	T1	172.667	88	0.972414	T２	PREDICTED: inositol transporter 4-like [Malus domestica]
Unigene3049	780.667	440.333	0.826111	T1	341	184	0.890066	T２	PREDICTED: F-box protein At4g19940-like [Prunus mume]
Unigene3058	98.6667	199.333	-1.01455	H1	#N/A	#N/A	#N/A	#N/A	PREDICTED: putative pentatricopeptide repeat-containing protein At5g37570 [Malus domestica]
Unigene3071	328.667	80.3333	2.03255	T1	92	37.6667	1.28835	T２	PREDICTED: phospho-2-dehydro-3-deoxyheptonate aldolase 2, chloroplastic-like, partial [Malus domestica]
Unigene3075	1104.33	1648.33	-0.577832	H1	465.667	860.667	-0.886157	H２	PREDICTED: peptide methionine sulfoxide reductase A5-like [Malus domestica] >gi|658055988|ref|XP_008363746.1| PREDICTED: peptide methionine sulfoxide reductase A5-like [Malus domestica]
Unigene3076	339.667	1313	-1.95068	H1	340.333	427.667	-0.329538	H２	PREDICTED: serine/threonine-protein kinase mph1 isoform X2 [Malus domestica]
Unigene3091	1552	1675.67	-0.110607	H1	#N/A	#N/A	#N/A	#N/A	PREDICTED: eukaryotic translation initiation factor 3 subunit A-like [Malus domestica]
Unigene3103	#N/A	#N/A	#N/A	#N/A	788.667	1261	-0.677081	H２	PREDICTED: uncharacterized protein LOC103434156 [Malus domestica]
Unigene3106	211.333	386	-0.869081	H1	111.667	217.333	-0.960711	H２	PREDICTED: ribulose bisphosphate carboxylase/oxygenase activase, chloroplastic [Malus domestica]
Unigene3108	11.3333	28.6667	-1.3388	H1	#N/A	#N/A	#N/A	#N/A	PREDICTED: RNA polymerase sigma factor sigD, chloroplastic [Malus domestica]
Unigene3117	189.667	328.333	-0.791695	H1	#N/A	#N/A	#N/A	#N/A	hypothetical protein PRUPE_ppa001792mg [Prunus persica] >gi|462399318|gb|EMJ04986.1| hypothetical protein PRUPE_ppa001792mg [Prunus persica]
Unigene3119	82.6667	63	0.391954	T1	#N/A	#N/A	#N/A	#N/A	PREDICTED: G-type lectin S-receptor-like serine/threonine-protein kinase RKS1 [Malus domestica]
Unigene3121	#N/A	#N/A	#N/A	#N/A	28	85.6667	-1.61331	H２	PREDICTED: putative nuclease HARBI1 [Malus domestica]
Unigene3134	793.667	1279.33	-0.688787	H1	437	581.667	-0.412559	H２	PREDICTED: chitinase domain-containing protein 1 [Malus domestica]
Unigene3138	78.3333	383.667	-2.29216	H1	67.6667	172.333	-1.34868	H２	PREDICTED: uncharacterized protein LOC103450633 [Malus domestica]
Unigene3141	2068.33	1368.33	0.596049	T1	25.6667	6.66667	1.94486	T２	PREDICTED: uncharacterized protein LOC103401338 [Malus domestica]
Unigene3142	712.333	580.667	0.294842	T1	101.333	30.6667	1.72437	T２	PREDICTED: glutathione S-transferase omega-like 2 [Malus domestica]
Unigene3148	81.6667	650	-2.99262	H1	49.3333	322.667	-2.70941	H２	PREDICTED: LOW QUALITY PROTEIN: tonoplast dicarboxylate transporter-like [Malus domestica]
Unigene3165	624	958.333	-0.618982	H1	212	567.667	-1.42098	H２	Uncharacterized protein TCM_011992 [Theobroma cacao] >gi|508773364|gb|EOY20620.1| Uncharacterized protein TCM_011992 [Theobroma cacao]
Unigene3168	70.3333	208	-1.5643	H1	#N/A	#N/A	#N/A	#N/A	PREDICTED: auxin efflux carrier component 2 [Malus domestica]
Unigene3188	245.333	876.667	-1.83729	H1	141.333	440.667	-1.64059	H２	PREDICTED: sister chromatid cohesion 1 protein 3-like [Malus domestica]
Unigene3192	40.6667	127	-1.64291	H1	#N/A	#N/A	#N/A	#N/A	hypothetical protein PRUPE_ppa022126mg, partial [Prunus persica] >gi|462421832|gb|EMJ26095.1| hypothetical protein PRUPE_ppa022126mg, partial [Prunus persica]
Unigene3202	46.6667	97.3333	-1.06054	H1	#N/A	#N/A	#N/A	#N/A	PREDICTED: probable beta-1,4-xylosyltransferase IRX9 [Malus domestica]
Unigene3217	#N/A	#N/A	#N/A	#N/A	54	132.667	-1.29677	H２	PREDICTED: uncharacterized protein LOC103436902 [Malus domestica]
Unigene3241	93.6667	196.667	-1.07014	H1	34.6667	131.333	-1.92161	H２	PREDICTED: uncharacterized protein LOC103411788 [Malus domestica]
Unigene3245	#N/A	#N/A	#N/A	#N/A	58.3333	25.3333	1.20328	T２	PREDICTED: heat stress transcription factor A-2-like [Malus domestica]
Unigene3254	162.333	301.667	-0.893996	H1	#N/A	#N/A	#N/A	#N/A	PREDICTED: receptor-like serine/threonine-protein kinase SD1-8 [Malus domestica]
Unigene3264	215.667	784	-1.86205	H1	162	300.333	-0.890571	H２	PREDICTED: nucleolar protein 58 [Malus domestica]
Unigene3269	#N/A	#N/A	#N/A	#N/A	370	224	0.724027	T２	PREDICTED: kinesin-like protein KCA2 [Malus domestica]
Unigene3273	824.667	1767.33	-1.09969	H1	150.333	238	-0.662797	H２	PREDICTED: protein SPA1-RELATED 3-like [Malus domestica]
Unigene3287	1086.33	7849	-2.85304	H1	575	3195.33	-2.47433	H２	PREDICTED: uncharacterized protein LOC103340557 [Prunus mume]
Unigene3288	1386.67	917.667	0.595579	T1	747.333	438.333	0.769723	T２	PREDICTED: serine/arginine-rich splicing factor 4-like [Malus domestica]
Unigene3293	56	183	-1.70834	H1	34	118.667	-1.80331	H２	hypothetical protein PRUPE_ppa013834mg [Prunus persica] >gi|462396038|gb|EMJ01837.1| hypothetical protein PRUPE_ppa013834mg [Prunus persica]
Unigene3297	60.6667	117	-0.947533	H1	39	148.667	-1.93054	H２	PREDICTED: protein ODORANT1-like [Malus domestica]
Unigene3298	#N/A	#N/A	#N/A	#N/A	996.667	1621.33	-0.701998	H２	PREDICTED: transmembrane protein 258 [Malus domestica] >gi|658017352|ref|XP_008344022.1| PREDICTED: transmembrane protein 258-like [Malus domestica]
Unigene3301	#N/A	#N/A	#N/A	#N/A	128.333	57.6667	1.15409	T２	hypothetical protein PRUPE_ppa000010mg [Prunus persica] >gi|462397180|gb|EMJ02979.1| hypothetical protein PRUPE_ppa000010mg [Prunus persica]
Unigene3310	101.333	541.333	-2.41741	H1	113.333	163.667	-0.530188	H２	PREDICTED: uncharacterized protein LOC103403574 [Malus domestica] >gi|658010820|ref|XP_008340645.1| PREDICTED: uncharacterized protein LOC103403576 [Malus domestica] >gi|658064783|ref|XP_008368337.1| PREDICTED: uncharacterized protein LOC103431939 [Malus domestica]
Unigene3319	#N/A	#N/A	#N/A	#N/A	52	17.3333	1.58496	T２	PREDICTED: uncharacterized protein LOC103432458 isoform X3 [Malus domestica]
Unigene3325	#N/A	#N/A	#N/A	#N/A	6	33.6667	-2.48829	H２	PREDICTED: uncharacterized protein LOC103433534 [Malus domestica]
Unigene3326	151.667	59.6667	1.34591	T1	81.3333	16.6667	2.28688	T２	PREDICTED: GATA transcription factor 21-like [Malus domestica]
Unigene3339	89.6667	0.333333	8.07146	T1	48.6667	0	#DIV/0!	T２	PREDICTED: proline-rich receptor-like protein kinase PERK9 [Malus domestica]
Unigene3344	869.333	1984.33	-1.19067	H1	551	1080.33	-0.971352	H２	PREDICTED: cyclin-A1-4 [Malus domestica]
Unigene3349	16.3333	90.6667	-2.47275	H1	23.6667	56	-1.24257	H２	PREDICTED: probable nucleoredoxin 3 [Malus domestica] >gi|658043584|ref|XP_008357429.1| PREDICTED: probable nucleoredoxin 3 [Malus domestica]
Unigene3357	114.667	214.333	-0.90241	H1	#N/A	#N/A	#N/A	#N/A	PREDICTED: transcription factor bHLH30-like [Malus domestica]
Unigene3366	#N/A	#N/A	#N/A	#N/A	50.3333	102.333	-1.02369	H２	PREDICTED: rRNA-processing protein FYV7-like [Malus domestica] >gi|657988871|ref|XP_008386619.1| PREDICTED: rRNA-processing protein FYV7-like [Malus domestica]
Unigene3367	23.6667	229.667	-3.27861	H1	9.66667	75	-2.9558	H２	PREDICTED: LOW QUALITY PROTEIN: uncharacterized protein LOC103434365 [Malus domestica]
Unigene3370	51	484.667	-3.24842	H1	20	102.667	-2.3599	H２	PREDICTED: annexin D4-like [Malus domestica]
Unigene3371	51.3333	174	-1.76112	H1	28.3333	57	-1.00846	H２	PREDICTED: DNA repair protein XRCC2 homolog [Malus domestica]
Unigene3377	#N/A	#N/A	#N/A	#N/A	207.667	468	-1.17224	H２	PREDICTED: cation transport regulator-like protein 2 [Prunus mume] >gi|645225627|ref|XP_008219661.1| PREDICTED: cation transport regulator-like protein 2 [Prunus mume]
Unigene3380	175	276.667	-0.660794	H1	#N/A	#N/A	#N/A	#N/A	PREDICTED: peroxisomal fatty acid beta-oxidation multifunctional protein AIM1-like, partial [Malus domestica]
Unigene3388	212.333	312.333	-0.556756	H1	417	679.667	-0.70478	H２	PREDICTED: two-pore potassium channel 3-like [Malus domestica]
Unigene3398	247.333	454	-0.876236	H1	#N/A	#N/A	#N/A	#N/A	PREDICTED: flocculation protein FLO11-like isoform X2 [Malus domestica]
Unigene3400	#N/A	#N/A	#N/A	#N/A	554.333	310.667	0.835386	T２	PREDICTED: pentatricopeptide repeat-containing protein At5g27270-like [Malus domestica]
Unigene3405	122.667	75.3333	0.703383	T1	#N/A	#N/A	#N/A	#N/A	PREDICTED: ribosomal RNA small subunit methyltransferase NEP1-like [Fragaria vesca subsp. vesca]
Unigene3426	#N/A	#N/A	#N/A	#N/A	8	20.6667	-1.36923	H２	Downy Mildew Resistant 6-like protein [Malus domestica]
Unigene3440	#N/A	#N/A	#N/A	#N/A	184.333	261.667	-0.505413	H２	PREDICTED: GATA transcription factor 1-like [Malus domestica]
Unigene3445	111.667	208.333	-0.899695	H1	27	82.6667	-1.61435	H２	PREDICTED: uncharacterized protein LOC103456149 [Malus domestica]
Unigene3448	896.667	15.3333	5.86983	T1	587.333	339	0.792894	T２	PREDICTED: phospholipase D p1-like [Malus domestica]
Unigene3450	61.3333	273.333	-2.15592	H1	36.6667	133	-1.85889	H２	PREDICTED: protein CHLOROPLAST IMPORT APPARATUS 2-like [Malus domestica]
Unigene3455	173.667	418.667	-1.26948	H1	159.667	292.667	-0.874195	H２	PREDICTED: ferric reduction oxidase 6-like [Malus domestica]
Unigene3463	822.667	341.667	1.26772	T1	224	131	0.773932	T２	PREDICTED: pentatricopeptide repeat-containing protein At3g56030 [Malus domestica]
Unigene3464	86.3333	415.667	-2.26744	H1	43	225.667	-2.39178	H２	PREDICTED: uncharacterized protein LOC103428830 isoform X3 [Malus domestica]
Unigene3470	30	702.667	-4.54981	H1	58	205.667	-1.82618	H２	PREDICTED: uncharacterized protein LOC103455032 [Malus domestica]
Unigene3490	20	40	-1	H1	#N/A	#N/A	#N/A	#N/A	PREDICTED: uncharacterized protein LOC103422178 [Malus domestica]
Unigene3515	1231.33	869.667	0.501687	T1	581.333	367.333	0.662276	T２	PREDICTED: uncharacterized protein LOC103330338 isoform X1 [Prunus mume]
Unigene3517	125.333	203.667	-0.70044	H1	647	1230.67	-0.927602	H２	PREDICTED: pentatricopeptide repeat-containing protein At1g61870, mitochondrial-like [Malus domestica]
Unigene3528	434.333	672	-0.629659	H1	258	426	-0.723482	H２	PREDICTED: pentatricopeptide repeat-containing protein At5g18475 [Malus domestica] >gi|657973513|ref|XP_008378559.1| PREDICTED: pentatricopeptide repeat-containing protein At5g18475 [Malus domestica]
Unigene3548	#N/A	#N/A	#N/A	#N/A	563	660.667	-0.230788	H２	PREDICTED: bifunctional fucokinase/fucose pyrophosphorylase [Malus domestica]
Unigene3561	#N/A	#N/A	#N/A	#N/A	26	64.6667	-1.31451	H２	PREDICTED: calcium-dependent protein kinase 28-like [Malus domestica]
Unigene3562	73.3333	208	-1.50404	H1	30.3333	99.3333	-1.71137	H２	PREDICTED: putative UDP-glucuronate:xylan alpha-glucuronosyltransferase 3 isoform X2 [Malus domestica]
Unigene3567	#N/A	#N/A	#N/A	#N/A	48	24	1	T２	hypothetical protein PRUPE_ppa023967mg [Prunus persica] >gi|462424103|gb|EMJ28366.1| hypothetical protein PRUPE_ppa023967mg [Prunus persica]
Unigene3576	41.6667	110	-1.40054	H1	39.6667	81.6667	-1.04182	H２	PREDICTED: uncharacterized protein LOC103444772 [Malus domestica]
Unigene3587	43.6667	106	-1.27946	H1	26	69.3333	-1.41504	H２	PREDICTED: WUSCHEL-related homeobox 9-like [Malus domestica]
Unigene3589	38.3333	94	-1.29406	H1	34	89.6667	-1.39904	H２	PREDICTED: putative methylesterase 14, chloroplastic [Malus domestica]
Unigene3591	43.3333	262.667	-2.59968	H1	20.3333	180	-3.14608	H２	PREDICTED: protein phosphatase 2C 57-like [Malus domestica]
Unigene3601	2350	166	3.82341	T1	1053.33	109	3.27256	T２	PREDICTED: LOW QUALITY PROTEIN: putative UDP-glucose glucosyltransferase [Malus domestica]
Unigene3617	24.3333	1.33333	4.18982	T1	8.33333	0	#DIV/0!	T２	hypothetical protein PRUPE_ppa017659mg [Prunus persica] >gi|462417331|gb|EMJ22068.1| hypothetical protein PRUPE_ppa017659mg [Prunus persica]
Unigene3634	153.667	530.333	-1.7871	H1	95.3333	421.667	-2.14505	H２	PREDICTED: protein FMP32, mitochondrial-like [Malus domestica]
Unigene3643	30	140	-2.22239	H1	10	77.3333	-2.95109	H２	hypothetical protein PRUPE_ppa019417mg [Prunus persica] >gi|462415808|gb|EMJ20545.1| hypothetical protein PRUPE_ppa019417mg [Prunus persica]
Unigene3658	#N/A	#N/A	#N/A	#N/A	11.6667	29	-1.31366	H２	PREDICTED: LOW QUALITY PROTEIN: L-type lectin-domain containing receptor kinase S.4-like, partial [Malus domestica]
Unigene3660	122.667	240	-0.968291	H1	54	116.667	-1.11136	H２	PREDICTED: anthocyanidin 5,3-O-glucosyltransferase-like [Malus domestica] >gi|529273483|gb|AGS78120.1| glycosyltransferase [Malus domestica]
Unigene3663	1441.33	958.667	0.588303	T1	#N/A	#N/A	#N/A	#N/A	PREDICTED: uncharacterized protein LOC103322019 [Prunus mume]
Unigene3673	#N/A	#N/A	#N/A	#N/A	285	396.667	-0.476965	H２	PREDICTED: tetraspanin-19 [Prunus mume]
Unigene3683	#N/A	#N/A	#N/A	#N/A	32.3333	65	-1.00742	H２	PREDICTED: phosphopantetheine adenylyltransferase-like [Malus domestica]
Unigene3686	#N/A	#N/A	#N/A	#N/A	20	35	-0.807355	H２	PREDICTED: RING-H2 finger protein ATL74 [Malus domestica] >gi|658020379|ref|XP_008345571.1| PREDICTED: RING-H2 finger protein ATL74-like [Malus domestica]
Unigene3696	44913.3	27710.7	0.696702	T1	#N/A	#N/A	#N/A	#N/A	hypothetical protein PRUPE_ppa010879mg [Prunus persica] >gi|462407839|gb|EMJ13173.1| hypothetical protein PRUPE_ppa010879mg [Prunus persica]
Unigene3700	1062.67	736	0.529911	T1	574	281	1.03048	T２	PREDICTED: uncharacterized protein LOC103429377 [Malus domestica]
Unigene3702	609	249.667	1.28644	T1	382.333	159.667	1.25977	T２	PREDICTED: uncharacterized protein LOC103423104 [Malus domestica]
Unigene3704	304	593	-0.963961	H1	131.667	235	-0.835771	H２	PREDICTED: origin recognition complex subunit 4 [Malus domestica]
Unigene3709	3273.33	8121.67	-1.31102	H1	2015.67	2825.67	-0.487334	H２	cellulase2 [Pyrus communis]
Unigene3711	#N/A	#N/A	#N/A	#N/A	23.3333	62.3333	-1.41761	H２	PREDICTED: uncharacterized protein LOC103327117 [Prunus mume]
Unigene3713	#N/A	#N/A	#N/A	#N/A	162.667	241	-0.567114	H２	PREDICTED: F-box/LRR-repeat protein 3-like [Malus domestica]
Unigene3715	8782.33	5458.33	0.686144	T1	#N/A	#N/A	#N/A	#N/A	PREDICTED: mitochondrial import receptor subunit TOM6 homolog [Malus domestica]
Unigene3725	241.333	99.3333	1.28068	T1	84	41	1.03477	T２	PREDICTED: putative ribonuclease H protein At1g65750 [Prunus mume]
Unigene3732	173	390.333	-1.17393	H1	102.333	187.333	-0.872331	H２	PREDICTED: protein NRT1/ PTR FAMILY 2.7-like [Malus domestica]
Unigene3734	221.333	576.667	-1.38152	H1	113.333	310.667	-1.4548	H２	hypothetical protein PRUPE_ppa009479mg [Prunus persica] >gi|462415227|gb|EMJ19964.1| hypothetical protein PRUPE_ppa009479mg [Prunus persica]
Unigene3738	#N/A	#N/A	#N/A	#N/A	2222.67	3149.33	-0.502755	H２	PREDICTED: fumarate hydratase 1, mitochondrial [Malus domestica]
Unigene3749	99.6667	7335.67	-6.20167	H1	35.6667	3102.33	-6.44263	H２	hypothetical protein PRUPE_ppa002377mg [Prunus persica] >gi|462422094|gb|EMJ26357.1| hypothetical protein PRUPE_ppa002377mg [Prunus persica]
Unigene3757	8299.33	2966.67	1.48415	T1	2625.67	1068.33	1.29732	T２	PREDICTED: calmodulin-binding transcription activator 4-like isoform X2 [Malus domestica]
Unigene3759	#N/A	#N/A	#N/A	#N/A	21	0	#DIV/0!	T２	PREDICTED: uncharacterized protein LOC103452871 [Malus domestica]
Unigene3760	#N/A	#N/A	#N/A	#N/A	81.3333	141	-0.793777	H２	PREDICTED: pentatricopeptide repeat-containing protein At4g22760 [Malus domestica]
Unigene3762	#N/A	#N/A	#N/A	#N/A	23.6667	64.6667	-1.45017	H２	PREDICTED: cytokinin riboside 5'-monophosphate phosphoribohydrolase LOG1-like [Malus domestica]
Unigene3767	125	64.3333	0.95829	T1	#N/A	#N/A	#N/A	#N/A	PREDICTED: sister chromatid cohesion 1 protein 2-like [Malus domestica]
Unigene3773	23.3333	385.333	-4.04564	H1	5.66667	345	-5.92795	H２	PREDICTED: major allergen Mal d 1-like [Malus domestica]
Unigene3778	105.667	285	-1.43144	H1	#N/A	#N/A	#N/A	#N/A	PREDICTED: uncharacterized protein LOC103420430 [Malus domestica]
Unigene3787	406.333	671	-0.723649	H1	214	337.333	-0.656564	H２	PREDICTED: uncharacterized protein LOC103448886 [Malus domestica]
Unigene3793	184.333	1056	-2.51822	H1	110.333	916.333	-3.054	H２	PREDICTED: IAA-amino acid hydrolase ILR1-like 6 [Malus domestica]
Unigene3796	40	85.6667	-1.09873	H1	72	121	-0.748938	H２	PREDICTED: probable ethanolamine kinase [Malus domestica]
Unigene3797	197	22	3.16262	T1	84.6667	3.66667	4.52925	T２	hypothetical protein CERSUDRAFT_61265, partial [Ceriporiopsis subvermispora B]
Unigene3798	5895.67	8241.33	-0.483223	H1	3927	4676	-0.251847	H２	PREDICTED: cullin-1-like [Malus domestica]
Unigene3801	#N/A	#N/A	#N/A	#N/A	19	72.3333	-1.92866	H２	PREDICTED: probable carbohydrate esterase At4g34215 [Malus domestica]
Unigene3805	#N/A	#N/A	#N/A	#N/A	3596.67	2317	0.634402	T２	PREDICTED: SNF2 domain-containing protein CLASSY 1-like [Malus domestica] >gi|657955650|ref|XP_008369295.1| PREDICTED: SNF2 domain-containing protein CLASSY 1-like [Malus domestica]
Unigene3810	359.333	889	-1.30686	H1	#N/A	#N/A	#N/A	#N/A	PREDICTED: uncharacterized protein LOC103341686 [Prunus mume]
Unigene3816	303	529.333	-0.804859	H1	#N/A	#N/A	#N/A	#N/A	PREDICTED: uncharacterized protein LOC103402935 [Malus domestica]
Unigene3817	88.3333	8.66667	3.34941	T1	78.3333	5.66667	3.78905	T２	PREDICTED: uncharacterized protein LOC103440632 [Malus domestica]
Unigene3824	#N/A	#N/A	#N/A	#N/A	1255.33	1832.33	-0.545611	H２	PREDICTED: protein CURVATURE THYLAKOID 1D, chloroplastic-like [Malus domestica]
Unigene3829	336.667	516.667	-0.617913	H1	202.333	306.333	-0.598368	H２	PREDICTED: uncharacterized protein LOC103323723 [Prunus mume]
Unigene3831	#N/A	#N/A	#N/A	#N/A	152.333	325.667	-1.09616	H２	PREDICTED: BTB/POZ domain-containing protein At5g03250-like [Malus domestica]
Unigene3832	101.667	438.667	-2.10928	H1	41.3333	95	-1.20062	H２	PREDICTED: uncharacterized protein LOC103442498 isoform X2 [Malus domestica]
Unigene3846	63.6667	16	1.99247	T1	#N/A	#N/A	#N/A	#N/A	PREDICTED: uncharacterized protein LOC103449457 [Malus domestica]
Unigene3857	#N/A	#N/A	#N/A	#N/A	38.3333	14.6667	1.38606	T２	PREDICTED: 50S ribosomal protein L11, chloroplastic-like [Malus domestica]
Unigene3892	1320.67	2234.67	-0.758793	H1	691.333	796	-0.203387	H２	PREDICTED: receptor-like protein 12 [Malus domestica]
Unigene3898	5271	7185.33	-0.446978	H1	2646.33	3038.33	-0.199285	H２	PREDICTED: uncharacterized protein LOC103423798 [Malus domestica]
Unigene3901	136.333	225	-0.722787	H1	#N/A	#N/A	#N/A	#N/A	PREDICTED: uncharacterized protein LOC103441391 [Malus domestica]
Unigene3903	66	242	-1.87447	H1	47.6667	76	-0.673019	H２	PREDICTED: LOW QUALITY PROTEIN: licodione synthase-like [Malus domestica]
Unigene3905	#N/A	#N/A	#N/A	#N/A	781.667	968	-0.308454	H２	PREDICTED: putative leucine--tRNA ligase, mitochondrial [Malus domestica]
Unigene3910	#N/A	#N/A	#N/A	#N/A	581	980.667	-0.755225	H２	PREDICTED: squamosa promoter-binding-like protein 6 [Malus domestica]
Unigene3925	270	651	-1.2697	H1	185.333	304.333	-0.71553	H２	PREDICTED: 2-succinylbenzoate--CoA ligase, chloroplastic/peroxisomal [Malus domestica]
Unigene3929	7912.67	3002	1.39824	T1	3631	1759	1.04561	T２	PREDICTED: uncharacterized protein LOC103441138 [Malus domestica]
Unigene3931	#N/A	#N/A	#N/A	#N/A	16.3333	2.33333	2.80735	T２	PREDICTED: F-box/LRR-repeat protein At2g29930-like [Malus domestica]
Unigene3963	398.667	225	0.825258	T1	219.667	98	1.16446	T２	PREDICTED: regulatory protein NPR1 [Malus domestica]
Unigene3967	53	22.3333	1.24679	T1	#N/A	#N/A	#N/A	#N/A	PREDICTED: uncharacterized protein LOC103424332 [Malus domestica]
Unigene3992	#N/A	#N/A	#N/A	#N/A	28.3333	12	1.23947	T２	hypothetical protein VITISV_015720 [Vitis vinifera]
Unigene3997	18.3333	40.3333	-1.1375	H1	#N/A	#N/A	#N/A	#N/A	PREDICTED: glucan endo-1,3-beta-glucosidase 5-like [Malus domestica]
Unigene4009	41	80.6667	-0.976349	H1	#N/A	#N/A	#N/A	#N/A	PREDICTED: LOW QUALITY PROTEIN: queuine tRNA-ribosyltransferase-like [Malus domestica]
Unigene4014	#N/A	#N/A	#N/A	#N/A	30	85	-1.5025	H２	PREDICTED: probable acyl-activating enzyme 1, peroxisomal [Malus domestica]
Unigene4021	16.3333	4	2.02975	T1	#N/A	#N/A	#N/A	#N/A	PREDICTED: basic form of pathogenesis-related protein 1-like [Malus domestica]
Unigene4041	139.333	354.333	-1.34657	H1	#N/A	#N/A	#N/A	#N/A	hypothetical protein PRUPE_ppa015556mg [Prunus persica] >gi|462416644|gb|EMJ21381.1| hypothetical protein PRUPE_ppa015556mg [Prunus persica]
Unigene4047	23.3333	50.3333	-1.10912	H1	#N/A	#N/A	#N/A	#N/A	PREDICTED: serine/threonine-protein kinase BRI1-like 2 [Malus domestica]
Unigene4057	#N/A	#N/A	#N/A	#N/A	200.667	301.667	-0.588154	H２	PREDICTED: myosin heavy chain, clone 203 [Malus domestica]
Unigene4063	22.3333	71	-1.66862	H1	#N/A	#N/A	#N/A	#N/A	PREDICTED: protein trichome birefringence-like 3 [Malus domestica]
Unigene4113	106	739.667	-2.80281	H1	25	334	-3.73985	H２	PREDICTED: cytochrome P450 71A26-like [Malus domestica]
Unigene4131	#N/A	#N/A	#N/A	#N/A	4424.67	7523.67	-0.765867	H２	PREDICTED: protein TIFY 3B-like [Malus domestica]
Unigene4142	96.6667	770.667	-2.99502	H1	74	344	-2.21681	H２	PREDICTED: uncharacterized protein LOC103449521 [Malus domestica] >gi|657989708|ref|XP_008387067.1| PREDICTED: uncharacterized protein LOC103449521 [Malus domestica] >gi|657989710|ref|XP_008387069.1| PREDICTED: uncharacterized protein LOC103449521 [Malus domestica]
Unigene4145	19	46.3333	-1.28605	H1	71.3333	154.333	-1.1134	H２	PREDICTED: protein transport protein yos1-like [Malus domestica] >gi|657991740|ref|XP_008388109.1| PREDICTED: protein transport protein yos1-like [Malus domestica] >gi|657991742|ref|XP_008388110.1| PREDICTED: protein transport protein yos1-like [Malus domestica] >gi|658030109|ref|XP_008350505.1| PREDICTED: protein transport protein yos1-like [Malus domestica] >gi|658030111|ref|XP_008350506.1| PRE…
Unigene4147	22.6667	115	-2.34299	H1	7	38.3333	-2.45317	H２	PREDICTED: pentatricopeptide repeat-containing protein At4g14820 [Malus domestica]
Unigene4150	108.333	47.3333	1.19455	T1	#N/A	#N/A	#N/A	#N/A	PREDICTED: uncharacterized protein LOC103450573 [Malus domestica]
Unigene4152	68.6667	888.333	-3.69342	H1	32	751.333	-4.55331	H２	PREDICTED: auxin-binding protein ABP20 [Malus domestica]
Unigene4153	#N/A	#N/A	#N/A	#N/A	9	26	-1.53051	H２	PREDICTED: type I inositol 1,4,5-trisphosphate 5-phosphatase 12-like isoform X2 [Malus domestica]
Unigene4154	94	222	-1.23983	H1	#N/A	#N/A	#N/A	#N/A	PREDICTED: chromosome-associated kinesin KIF4-like [Malus domestica]
Unigene4155	38.3333	186	-2.27863	H1	18.3333	107.333	-2.54956	H２	hypothetical protein PRUPE_ppa025413mg, partial [Prunus persica] >gi|462394765|gb|EMJ00564.1| hypothetical protein PRUPE_ppa025413mg, partial [Prunus persica]
Unigene4161	#N/A	#N/A	#N/A	#N/A	22	47.6667	-1.11548	H２	PREDICTED: receptor-like cytosolic serine/threonine-protein kinase RBK1 [Malus domestica]
Unigene4163	250	1078.33	-2.1088	H1	97	572.333	-2.5608	H２	PREDICTED: uncharacterized protein LOC103405615 [Malus domestica]
Unigene4167	#N/A	#N/A	#N/A	#N/A	1190.33	1833.33	-0.623103	H２	PREDICTED: uncharacterized protein LOC103440402 [Malus domestica] >gi|657971067|ref|XP_008377299.1| PREDICTED: uncharacterized protein LOC103440402 [Malus domestica]
Unigene4176	42.6667	17.6667	1.27208	T1	#N/A	#N/A	#N/A	#N/A	PREDICTED: inactive protein RESTRICTED TEV MOVEMENT 2 [Malus domestica]
Unigene4177	#N/A	#N/A	#N/A	#N/A	1841	2495.67	-0.438936	H２	PREDICTED: peptidyl-prolyl cis-trans isomerase H-like [Malus domestica]
Unigene4190	#N/A	#N/A	#N/A	#N/A	29.3333	91.3333	-1.6386	H２	PREDICTED: uncharacterized WD repeat-containing protein C2A9.03 isoform X2 [Prunus mume]
Unigene4192	1119.67	1855.67	-0.728868	H1	768.667	1423.33	-0.888844	H２	PREDICTED: 33 kDa ribonucleoprotein, chloroplastic [Malus domestica]
Unigene4200	117.333	57.6667	1.0248	T1	#N/A	#N/A	#N/A	#N/A	PREDICTED: tubulin beta-1 chain-like, partial [Cucumis sativus]
Unigene4213	194.667	602.667	-1.63035	H1	#N/A	#N/A	#N/A	#N/A	PREDICTED: dof zinc finger protein DOF5.6-like [Malus domestica]
Unigene4223	159.667	78.3333	1.02736	T1	83.3333	31.6667	1.39593	T２	PREDICTED: F-box protein At5g46170-like [Malus domestica]
Unigene4234	445	742.333	-0.738262	H1	221.667	567.667	-1.35665	H２	PREDICTED: mTERF domain-containing protein 1, mitochondrial-like [Malus domestica]
Unigene4247	5175	3421.67	0.59686	T1	2341	1388	0.754117	T２	PREDICTED: protein DEHYDRATION-INDUCED 19-like [Malus domestica]
Unigene4249	1840.67	4496.67	-1.28863	H1	858.333	3832	-2.15849	H２	PREDICTED: phosphoribulokinase, chloroplastic [Malus domestica]
Unigene4269	78	142.667	-0.871102	H1	#N/A	#N/A	#N/A	#N/A	PREDICTED: uncharacterized protein LOC103415064 [Malus domestica]
Unigene4270	59	3.66667	4.00817	T1	21.6667	4	2.43741	T２	hypothetical protein RCOM_0839150 [Ricinus communis] >gi|223532273|gb|EEF34076.1| hypothetical protein RCOM_0839150 [Ricinus communis]
Unigene4275	176.667	450.333	-1.34996	H1	92	130.667	-0.506185	H２	PREDICTED: uncharacterized protein LOC103441288 [Malus domestica]
Unigene4292	34.6667	71	-1.03427	H1	26.3333	46.3333	-0.81516	H２	PREDICTED: pentatricopeptide repeat-containing protein At1g74630 [Malus domestica]
Unigene4294	#N/A	#N/A	#N/A	#N/A	241	693.667	-1.52521	H２	PREDICTED: carbonic anhydrase 2-like [Malus domestica]
Unigene4295	223	103	1.1144	T1	#N/A	#N/A	#N/A	#N/A	PREDICTED: cysteine-rich receptor-like protein kinase 4 isoform X2 [Malus domestica]
Unigene4303	217.333	16.3333	3.73402	T1	113	5	4.49825	T２	PREDICTED: uncharacterized protein LOC103430413 [Malus domestica]
Unigene4305	290.667	629.333	-1.11446	H1	155	284.667	-0.877005	H２	PREDICTED: uncharacterized protein LOC103438675 [Malus domestica]
Unigene4321	#N/A	#N/A	#N/A	#N/A	9283	5749.67	0.691113	T２	PREDICTED: E3 ubiquitin-protein ligase UPL1-like [Malus domestica]
Unigene4323	77	164	-1.09077	H1	49.6667	81	-0.705644	H２	PREDICTED: LOW QUALITY PROTEIN: kinesin KP1-like [Malus domestica]
Unigene4325	14	61.6667	-2.13906	H1	#N/A	#N/A	#N/A	#N/A	PREDICTED: receptor-like serine/threonine-protein kinase NCRK isoform X2 [Malus domestica]
Unigene4340	20	206.667	-3.36923	H1	23	159.667	-2.79536	H２	PREDICTED: auxin-induced in root cultures protein 12 [Malus domestica]
Unigene4341	1959	2726	-0.476668	H1	#N/A	#N/A	#N/A	#N/A	PREDICTED: replication factor C subunit 2 [Malus domestica]
Unigene4342	17.6667	84	-2.24936	H1	14	34	-1.28011	H２	PREDICTED: LOW QUALITY PROTEIN: phosphoribosylamine--glycine ligase-like [Malus domestica]
Unigene4353	124	218	-0.813988	H1	#N/A	#N/A	#N/A	#N/A	PREDICTED: G-type lectin S-receptor-like serine/threonine-protein kinase At5g24080 [Prunus mume]
Unigene4366	204.333	498	-1.28522	H1	139	299.667	-1.10827	H２	PREDICTED: ureide permease 2-like isoform X1 [Malus domestica]
Unigene4372	19.6667	38	-0.950247	H1	385.667	555.667	-0.526865	H２	PREDICTED: uncharacterized zinc finger protein At4g06634-like [Malus domestica]
Unigene4374	143	98.6667	0.53538	T1	#N/A	#N/A	#N/A	#N/A	hypothetical protein AMTR_s04311p00004950, partial [Amborella trichopoda] >gi|548837929|gb|ERM98543.1| hypothetical protein AMTR_s04311p00004950, partial [Amborella trichopoda]
Unigene4393	31	58.6667	-0.920273	H1	15	64.3333	-2.1006	H２	PREDICTED: cytochrome b-c1 complex subunit 8 [Malus domestica]
Unigene4405	739.667	3603.67	-2.28452	H1	359	2090.67	-2.54191	H２	PREDICTED: LOB domain-containing protein 37-like [Malus domestica]
Unigene4419	726.333	1141.33	-0.652017	H1	#N/A	#N/A	#N/A	#N/A	PREDICTED: ribonuclease E/G-like protein, chloroplastic isoform X2 [Malus domestica]
Unigene4422	1107.33	1760.67	-0.669032	H1	#N/A	#N/A	#N/A	#N/A	PREDICTED: solute carrier family 35 member F1-like [Prunus mume]
Unigene4425	#N/A	#N/A	#N/A	#N/A	26	48	-0.884523	H２	hypothetical protein PRUPE_ppb002198mg [Prunus persica] >gi|462402697|gb|EMJ08254.1| hypothetical protein PRUPE_ppb002198mg [Prunus persica]
Unigene4427	112.667	220	-0.965443	H1	901	1538	-0.771456	H２	PREDICTED: uncharacterized protein LOC103442621 [Malus domestica] >gi|658044348|ref|XP_008357823.1| PREDICTED: uncharacterized protein LOC103421557 [Malus domestica]
Unigene4429	1990.33	710.667	1.48577	T1	972.333	448.333	1.11688	T２	PREDICTED: inactive receptor-like serine/threonine-protein kinase At2g40270 [Malus domestica]
Unigene4437	574	1029.67	-0.843055	H1	270.667	573.667	-1.0837	H２	PREDICTED: uncharacterized protein LOC103406175 [Malus domestica]
Unigene4440	548	2895	-2.40132	H1	314	1345.33	-2.09913	H２	PREDICTED: probable plastid-lipid-associated protein 8, chloroplastic [Malus domestica]
Unigene4441	2608.67	1695	0.622027	T1	#N/A	#N/A	#N/A	#N/A	PREDICTED: uncharacterized protein LOC103437764 [Malus domestica]
Unigene4444	58.6667	140.667	-1.26167	H1	100.667	48.6667	1.04858	T２	PREDICTED: uncharacterized protein LOC103444113 [Malus domestica]
Unigene4454	174.333	778	-2.15792	H1	150.333	228.333	-0.602977	H２	PREDICTED: uncharacterized protein At4g38062-like [Malus domestica]
Unigene4459	#N/A	#N/A	#N/A	#N/A	86.6667	35.3333	1.29445	T２	PREDICTED: phosphatidate phosphatase PAH2-like [Malus domestica]
Unigene4463	57.6667	325.667	-2.49759	H1	37	89.3333	-1.27167	H２	PREDICTED: peroxidase 57-like [Malus domestica]
Unigene4464	28.6667	0.666667	5.42626	T1	#N/A	#N/A	#N/A	#N/A	hypothetical protein PRUPE_ppa015515mg [Prunus persica] >gi|462421026|gb|EMJ25289.1| hypothetical protein PRUPE_ppa015515mg [Prunus persica]
Unigene4473	62.6667	221.333	-1.82045	H1	56.3333	130	-1.20645	H２	PREDICTED: protein gamma response 1-like [Malus domestica] >gi|658023108|ref|XP_008346958.1| PREDICTED: protein gamma response 1-like [Malus domestica]
Unigene4476	#N/A	#N/A	#N/A	#N/A	349	217	0.685532	T２	PREDICTED: uncharacterized protein LOC103433955 isoform X1 [Malus domestica] >gi|657957968|ref|XP_008370487.1| PREDICTED: uncharacterized protein LOC103433955 isoform X1 [Malus domestica]
Unigene4477	118.667	677	-2.51224	H1	57	407.667	-2.83836	H２	PREDICTED: uncharacterized protein LOC103434407 [Malus domestica]
Unigene4479	16607	8276.33	1.00473	T1	6004.67	3304.67	0.861579	T２	PREDICTED: 1,2-dihydroxy-3-keto-5-methylthiopentene dioxygenase 2 [Malus domestica]
Unigene4481	#N/A	#N/A	#N/A	#N/A	1443.67	2743	-0.926017	H２	PREDICTED: NADH dehydrogenase [ubiquinone] 1 beta subcomplex subunit 8, mitochondrial [Malus domestica] >gi|658036591|ref|XP_008353844.1| PREDICTED: NADH dehydrogenase [ubiquinone] 1 beta subcomplex subunit 8, mitochondrial [Malus domestica]
Unigene4482	148.667	481.333	-1.69496	H1	#N/A	#N/A	#N/A	#N/A	PREDICTED: probable receptor-like protein kinase At1g67000 [Prunus mume]
Unigene4484	32.3333	7.66667	2.07635	T1	27.3333	5.66667	2.27009	T２	PREDICTED: uncharacterized protein LOC103448069 [Malus domestica]
Unigene4489	55.6667	106.333	-0.933708	H1	#N/A	#N/A	#N/A	#N/A	PREDICTED: pentatricopeptide repeat-containing protein At4g19890-like [Malus domestica]
Unigene4495	173.667	1205	-2.79464	H1	152.333	712	-2.22465	H２	phenylalanine ammonia lyase [Pyrus communis]
Unigene4502	102.333	36.3333	1.49391	T1	60	26.6667	1.16993	T２	PREDICTED: protein slowmo homolog 2 [Malus domestica]
Unigene4507	#N/A	#N/A	#N/A	#N/A	760	1147.67	-0.594632	H２	PREDICTED: UBX domain-containing protein 6 [Prunus mume]
Unigene4512	75	11	2.76939	T1	2236	1529	0.548332	T２	PREDICTED: MLO-like protein 1 [Malus domestica]
Unigene4516	#N/A	#N/A	#N/A	#N/A	64.6667	82.3333	-0.348454	H２	PREDICTED: F-box protein At3g07870-like [Malus domestica] >gi|658063664|ref|XP_008367753.1| PREDICTED: F-box protein At3g07870-like [Malus domestica] >gi|658063666|ref|XP_008367754.1| PREDICTED: F-box protein At3g07870-like [Malus domestica] >gi|658063668|ref|XP_008367755.1| PREDICTED: F-box protein At3g07870-like [Malus domestica]
Unigene4518	17.3333	225.333	-3.70044	H1	15.6667	109.667	-2.80735	H２	PREDICTED: zinc transporter 5-like [Prunus mume]
Unigene4526	#N/A	#N/A	#N/A	#N/A	463	622.667	-0.427448	H２	PREDICTED: F-box protein At5g06550 [Malus domestica]
Unigene4531	#N/A	#N/A	#N/A	#N/A	84	141.667	-0.754039	H２	PREDICTED: zinc finger CCCH domain-containing protein 34-like [Prunus mume]
Unigene4533	571	797	-0.481089	H1	341	727	-1.09218	H２	PREDICTED: probable LRR receptor-like serine/threonine-protein kinase At1g07650 isoform X1 [Malus domestica]
Unigene4549	44.3333	134.667	-1.60293	H1	39.3333	130.667	-1.73207	H２	PREDICTED: uncharacterized protein LOC103448528 [Malus domestica]
Unigene4555	2044.67	4542	-1.15146	H1	1101	2817	-1.35535	H２	PREDICTED: glutamyl-tRNA reductase 1, chloroplastic-like [Malus domestica]
Unigene4558	49	134.333	-1.45496	H1	#N/A	#N/A	#N/A	#N/A	hypothetical protein PRUPE_ppa001483m1g, partial [Prunus persica] >gi|462422522|gb|EMJ26785.1| hypothetical protein PRUPE_ppa001483m1g, partial [Prunus persica]
Unigene4560	30.6667	0	#DIV/0!	T1	#N/A	#N/A	#N/A	#N/A	PREDICTED: uncharacterized protein LOC103444402 [Malus domestica]
Unigene4569	116	251	-1.11356	H1	31.3333	61.3333	-0.968973	H２	PREDICTED: pentatricopeptide repeat-containing protein At4g35130, chloroplastic [Malus domestica]
Unigene4570	67.6667	3	4.49541	T1	#N/A	#N/A	#N/A	#N/A	PREDICTED: LOW QUALITY PROTEIN: GDSL esterase/lipase EXL3-like [Malus domestica]
Unigene4572	814.333	1169.33	-0.521995	H1	6.33333	0.666667	3.24793	T２	PREDICTED: protein PHYLLO, chloroplastic [Prunus mume]
Unigene4573	120.667	503	-2.05953	H1	#N/A	#N/A	#N/A	#N/A	PREDICTED: uncharacterized protein LOC103402798 [Malus domestica]
Unigene4581	62.3333	347	-2.47686	H1	56.3333	202.333	-1.84467	H２	PREDICTED: ABC transporter C family member 8 [Malus domestica]
Unigene4583	43	15.6667	1.45664	T1	3887	2087.67	0.896766	T２	PREDICTED: F-box/LRR-repeat protein 15-like [Malus domestica]
Unigene4585	365.333	619.333	-0.761503	H1	114.667	367.667	-1.68095	H２	PREDICTED: uncharacterized protein LOC103410245 [Malus domestica]
Unigene4587	55.3333	137.667	-1.31496	H1	67	111	-0.728327	H２	PREDICTED: glucuronoxylan 4-O-methyltransferase 1 [Malus domestica]
Unigene4588	5310.33	7995	-0.590296	H1	2983	3619.33	-0.27896	H２	PREDICTED: aspartate--tRNA ligase, cytoplasmic-like [Malus domestica]
Unigene4590	91.3333	201.667	-1.14276	H1	#N/A	#N/A	#N/A	#N/A	PREDICTED: pentatricopeptide repeat-containing protein At1g19720-like [Malus domestica]
Unigene4591	30	75.6667	-1.3347	H1	#N/A	#N/A	#N/A	#N/A	PREDICTED: uncharacterized protein LOC103429834 [Malus domestica]
Unigene4594	669.333	138.667	2.2711	T1	274.667	87.3333	1.65308	T２	PREDICTED: acyl-CoA--sterol O-acyltransferase 1-like [Prunus mume]
Unigene4595	132.667	384.333	-1.53455	H1	104.667	324.333	-1.63168	H２	PREDICTED: uncharacterized protein LOC103417092 [Malus domestica] >gi|658035963|ref|XP_008353520.1| PREDICTED: uncharacterized protein LOC103417092 [Malus domestica]
Unigene4597	9.33333	38.3333	-2.03814	H1	#N/A	#N/A	#N/A	#N/A	PREDICTED: LOW QUALITY PROTEIN: uncharacterized protein LOC103422843 [Malus domestica]
Unigene4598	88.3333	205	-1.21459	H1	#N/A	#N/A	#N/A	#N/A	PREDICTED: la-related protein 6A-like isoform X2 [Malus domestica]
Unigene4607	156.667	386	-1.3009	H1	94	286.333	-1.60696	H２	PREDICTED: protein CUP-SHAPED COTYLEDON 3 [Malus domestica]
Unigene4608	248	35.6667	2.79769	T1	55	4	3.78136	T２	PREDICTED: dehydrodolichyl diphosphate synthase 2-like [Malus domestica]
Unigene4613	351.333	728.333	-1.05176	H1	158.333	456.667	-1.52818	H２	PREDICTED: uncharacterized protein LOC103444227 [Malus domestica]
Unigene4625	118.333	215	-0.86148	H1	52.6667	111.333	-1.07992	H２	PREDICTED: pentatricopeptide repeat-containing protein At4g33170 [Malus domestica]
Unigene4629	274.667	734.667	-1.41941	H1	167	382.333	-1.19498	H２	PREDICTED: putative gamma-glutamylcyclotransferase At3g02910 [Prunus mume]
Unigene4633	83.3333	25.3333	1.71786	T1	42.3333	12	1.81876	T２	PREDICTED: late embryogenesis abundant protein, group 3-like [Malus domestica]
Unigene4640	46.3333	106.333	-1.19847	H1	#N/A	#N/A	#N/A	#N/A	PREDICTED: dicer-like protein 4 [Malus domestica]
Unigene4644	51	156	-1.61298	H1	40.3333	75.6667	-0.907685	H２	PREDICTED: uncharacterized protein LOC103431550 isoform X1 [Malus domestica]
Unigene4648	282.333	411.667	-0.544077	H1	146	238	-0.704993	H２	hypothetical protein PRUPE_ppa005606mg [Prunus persica] >gi|462407489|gb|EMJ12823.1| hypothetical protein PRUPE_ppa005606mg [Prunus persica]
Unigene4652	#N/A	#N/A	#N/A	#N/A	841.667	1076.33	-0.354804	H２	PREDICTED: mitogen-activated protein kinase kinase 2-like [Malus domestica]
Unigene4656	#N/A	#N/A	#N/A	#N/A	1222.33	1682.67	-0.461112	H２	hypothetical protein PRUPE_ppa026242mg [Prunus persica] >gi|462424075|gb|EMJ28338.1| hypothetical protein PRUPE_ppa026242mg [Prunus persica]
Unigene4660	53.6667	171.667	-1.67751	H1	32.3333	71	-1.1348	H２	PREDICTED: probable RNA-dependent RNA polymerase 1 [Malus domestica] >gi|657979585|ref|XP_008381761.1| PREDICTED: probable RNA-dependent RNA polymerase 1 [Malus domestica]
Unigene4670	3464.33	1434.67	1.27186	T1	914.667	371.333	1.30053	T２	PREDICTED: uncharacterized protein LOC103451648 [Malus domestica] >gi|658031128|ref|XP_008351021.1| PREDICTED: uncharacterized protein LOC103414411 [Malus domestica] >gi|658048945|ref|XP_008360155.1| PREDICTED: uncharacterized protein LOC103423853 [Malus domestica]
Unigene4674	366.667	20	4.1964	T1	55.6667	17	1.71128	T２	PREDICTED: ribonuclease 3-like protein 3 [Prunus mume]
Unigene4675	290.333	72	2.01164	T1	177	36.6667	2.27121	T２	PREDICTED: uncharacterized protein LOC103429605 [Malus domestica]
Unigene4679	49.3333	195	-1.98284	H1	35	99.6667	-1.50976	H２	PREDICTED: protein piccolo [Malus domestica]
Unigene4682	47.3333	527.667	-3.4787	H1	23.3333	335	-3.8437	H２	PREDICTED: uncharacterized protein LOC103405430 [Malus domestica]
Unigene4700	#N/A	#N/A	#N/A	#N/A	401.667	623.333	-0.634005	H２	PREDICTED: peptidyl-tRNA hydrolase 2, mitochondrial isoform X2 [Prunus mume]
Unigene4702	259.667	514.667	-0.986978	H1	112	349.667	-1.64248	H２	PREDICTED: histone-lysine N-methyltransferase ATXR6 [Malus domestica]
Unigene4706	196.333	378.667	-0.947623	H1	120	168	-0.485427	H２	PREDICTED: uncharacterized protein LOC103447382 [Malus domestica]
Unigene4720	247	35.6667	2.79186	T1	86.6667	18	2.26748	T２	PREDICTED: oleosin 18.5 kDa-like [Malus domestica]
Unigene4727	62.3333	260.667	-2.06413	H1	24	118.667	-2.30581	H２	PREDICTED: LOW QUALITY PROTEIN: FH protein interacting protein FIP2-like [Malus domestica]
Unigene4732	#N/A	#N/A	#N/A	#N/A	27	67.3333	-1.31836	H２	hypothetical protein PHAVU_002G133900g, partial [Phaseolus vulgaris] >gi|561031630|gb|ESW30209.1| hypothetical protein PHAVU_002G133900g, partial [Phaseolus vulgaris]
Unigene4737	21	3.66667	2.51785	T1	11.3333	2.33333	2.28011	T２	PREDICTED: uncharacterized protein LOC103413235 [Malus domestica]
Unigene4739	#N/A	#N/A	#N/A	#N/A	13	2.66667	2.2854	T２	PREDICTED: aluminum-activated malate transporter 4-like [Malus domestica]
Unigene4742	151.333	406	-1.42375	H1	#N/A	#N/A	#N/A	#N/A	PREDICTED: transcription factor TCP5-like [Malus domestica]
Unigene4752	137.333	45.6667	1.58847	T1	50	20.6667	1.27462	T２	PREDICTED: uncharacterized protein LOC103421697 [Malus domestica]
Unigene4754	#N/A	#N/A	#N/A	#N/A	147.667	289.667	-0.972049	H２	hypothetical protein PRUPE_ppa008945mg [Prunus persica] >gi|462401242|gb|EMJ06799.1| hypothetical protein PRUPE_ppa008945mg [Prunus persica]
Unigene4758	#N/A	#N/A	#N/A	#N/A	19.3333	152.667	-2.98122	H２	PREDICTED: transcription factor PRE6-like [Malus domestica]
Unigene4766	364.667	920.333	-1.33558	H1	282.333	502.333	-0.831246	H２	PREDICTED: WPP domain-interacting tail-anchored protein 2 isoform X2 [Malus domestica]
Unigene4785	606.667	1438.33	-1.24542	H1	342.667	727.333	-1.08581	H２	PREDICTED: carotene epsilon-monooxygenase, chloroplastic [Malus domestica]
Unigene4786	211.333	856.667	-2.01921	H1	#N/A	#N/A	#N/A	#N/A	PREDICTED: uncharacterized protein LOC103449358 [Malus domestica]
Unigene4789	297.667	867.667	-1.54344	H1	#N/A	#N/A	#N/A	#N/A	PREDICTED: phragmoplast orienting kinesin 2 isoform X1 [Malus domestica]
Unigene4798	192.667	585.333	-1.60315	H1	106	246.333	-1.21655	H２	PREDICTED: denticleless protein homolog A-like [Malus domestica]
Unigene4801	#N/A	#N/A	#N/A	#N/A	1143	1305.33	-0.191593	H２	PREDICTED: 50S ribosomal protein L13, chloroplastic [Malus domestica]
Unigene4805	159	299.333	-0.912726	H1	92	216	-1.23133	H２	PREDICTED: CASP-like protein At3g23200 isoform X1 [Malus domestica] >gi|658031650|ref|XP_008351305.1| PREDICTED: CASP-like protein At3g23200 [Malus domestica]
Unigene4830	447	688.333	-0.622833	H1	252.333	380.667	-0.593197	H２	PREDICTED: uncharacterized protein LOC103425798 isoform X1 [Malus domestica] >gi|658052773|ref|XP_008362121.1| PREDICTED: uncharacterized protein LOC103425798 isoform X1 [Malus domestica]
Unigene4848	410.667	690.667	-0.750022	H1	#N/A	#N/A	#N/A	#N/A	PREDICTED: putative ATP-dependent helicase hrq1 [Malus domestica]
Unigene4860	22.6667	189.333	-3.06228	H1	16	177	-3.46761	H２	hypothetical protein PRUPE_ppa015639mg [Prunus persica] >gi|462405960|gb|EMJ11424.1| hypothetical protein PRUPE_ppa015639mg [Prunus persica]
Unigene4862	40.3333	270.667	-2.74647	H1	76.3333	222.333	-1.54234	H２	PREDICTED: probable LRR receptor-like serine/threonine-protein kinase At1g53430 [Malus domestica]
Unigene4865	1981	310.333	2.67434	T1	699	186.667	1.90483	T２	PREDICTED: uncharacterized protein LOC103437265 [Malus domestica]
Unigene4878	164.333	91	0.852687	T1	#N/A	#N/A	#N/A	#N/A	PREDICTED: uncharacterized protein LOC103455426 [Malus domestica]
Unigene4882	#N/A	#N/A	#N/A	#N/A	20.6667	167.667	-3.02022	H２	PREDICTED: B3 domain-containing protein Os01g0723500 isoform X2 [Malus domestica]
Unigene4898	55.6667	159.667	-1.52018	H1	29	89.3333	-1.62315	H２	PREDICTED: uncharacterized protein LOC103443997 [Malus domestica]
Unigene4900	#N/A	#N/A	#N/A	#N/A	35.6667	141	-1.98305	H２	PREDICTED: protein Jade-1 [Prunus mume]
Unigene4909	#N/A	#N/A	#N/A	#N/A	78.3333	108.333	-0.467779	H２	PREDICTED: pentatricopeptide repeat-containing protein At1g62350-like [Malus domestica]
Unigene4910	68.6667	4.33333	3.98606	T1	42.6667	1.66667	4.67807	T２	PREDICTED: uncharacterized protein LOC100991169 [Pan paniscus]
Unigene4912	414	733	-0.824182	H1	224.667	317	-0.496697	H２	PREDICTED: uncharacterized protein LOC103431857 isoform X2 [Malus domestica]
Unigene4918	#N/A	#N/A	#N/A	#N/A	465	497.333	-0.0969824	H２	PREDICTED: UDP-glycosyltransferase 87A1-like [Malus domestica]
Unigene4944	2052.67	4057.33	-0.983032	H1	1165	2096.33	-0.847538	H２	PREDICTED: magnesium-chelatase subunit ChlH, chloroplastic [Malus domestica]
Unigene4960	759	1339.33	-0.819343	H1	384.667	823.667	-1.09845	H２	PREDICTED: agamous-like MADS-box protein AGL9 homolog isoform X2 [Malus domestica]
Unigene4964	20	52.6667	-1.39689	H1	10.3333	26	-1.33121	H２	hypothetical protein [Cucumis melo]
Unigene4965	419.333	1293.67	-1.6253	H1	233.667	629.667	-1.43014	H２	PREDICTED: isochorismate synthase 2, chloroplastic [Malus domestica]
Unigene4974	330.333	542	-0.71437	H1	#N/A	#N/A	#N/A	#N/A	PREDICTED: centrosomal protein of 63 kDa-like [Malus domestica]
Unigene4977	51.6667	4.33333	3.57568	T1	49	4.66667	3.39232	T２	hypothetical protein POPTR_0005s18930g [Populus trichocarpa] >gi|550339274|gb|ERP61343.1| hypothetical protein POPTR_0005s18930g [Populus trichocarpa]
Unigene5009	21.3333	103.667	-2.28077	H1	8.66667	52	-2.58496	H２	PREDICTED: uncharacterized protein LOC103444932 [Malus domestica]
Unigene5011	1386.33	586.667	1.24066	T1	1007.33	448.333	1.1679	T２	PREDICTED: uncharacterized protein LOC103444404 [Malus domestica]
Unigene5013	70.3333	31.3333	1.16651	T1	#N/A	#N/A	#N/A	#N/A	PREDICTED: protein TRANSPARENT TESTA GLABRA 1 [Malus domestica] >gi|657970169|ref|XP_008376822.1| PREDICTED: protein TRANSPARENT TESTA GLABRA 1 [Malus domestica]
Unigene5017	101.333	413	-2.02703	H1	50.3333	139.333	-1.46895	H２	PREDICTED: glycine-rich cell wall structural protein 1-like [Malus domestica]
Unigene5018	#N/A	#N/A	#N/A	#N/A	103.667	53	0.967888	T２	PREDICTED: pentatricopeptide repeat-containing protein At1g71060, mitochondrial-like [Malus domestica]
Unigene5024	504	772	-0.615177	H1	38	67.6667	-0.832446	H２	PREDICTED: uncharacterized protein LOC103418589 [Malus domestica]
Unigene5030	94.3333	195.667	-1.05256	H1	#N/A	#N/A	#N/A	#N/A	hypothetical protein PRUPE_ppa014984mg [Prunus persica] >gi|462412183|gb|EMJ17232.1| hypothetical protein PRUPE_ppa014984mg [Prunus persica]
Unigene5040	553.667	2321.67	-2.06807	H1	463.667	1160.33	-1.32338	H２	PREDICTED: ATP-dependent zinc metalloprotease FtsH isoform X1 [Prunus mume] >gi|645250743|ref|XP_008231351.1| PREDICTED: ATP-dependent zinc metalloprotease FtsH isoform X1 [Prunus mume]
Unigene5048	42.3333	233.333	-2.46253	H1	11.6667	62.3333	-2.41761	H２	PREDICTED: serine carboxypeptidase-like 13 isoform X2 [Prunus mume]
Unigene5103	22.3333	214.667	-3.26483	H1	35	164.333	-2.2312	H２	PREDICTED: uncharacterized protein LOC103400809 [Malus domestica]
Unigene5108	#N/A	#N/A	#N/A	#N/A	45	92.3333	-1.03693	H２	PREDICTED: pentatricopeptide repeat-containing protein At3g14330-like [Malus domestica]
Unigene5110	590.667	239.333	1.30332	T1	39.6667	98	-1.30485	H２	hypothetical protein PRUPE_ppa023123mg [Prunus persica] >gi|462394696|gb|EMJ00495.1| hypothetical protein PRUPE_ppa023123mg [Prunus persica]
Unigene5123	#N/A	#N/A	#N/A	#N/A	26.3333	53.3333	-1.01815	H２	PREDICTED: mucin-2-like [Malus domestica]
Unigene5129	234	388	-0.729548	H1	#N/A	#N/A	#N/A	#N/A	PREDICTED: uncharacterized protein LOC103406460 [Malus domestica]
Unigene5135	286	558.667	-0.965973	H1	#N/A	#N/A	#N/A	#N/A	PREDICTED: tRNA pseudouridine(38/39) synthase [Malus domestica]
Unigene5139	#N/A	#N/A	#N/A	#N/A	5	26	-2.37851	H２	PREDICTED: ADP-ribosylation factor GTPase-activating protein AGD3 isoform X1 [Malus domestica]
Unigene5140	142	273.333	-0.94477	H1	#N/A	#N/A	#N/A	#N/A	PREDICTED: bromodomain-containing protein 4B-like [Malus domestica]
Unigene5141	19	190	-3.32193	H1	10.6667	150.333	-3.81698	H２	PREDICTED: uncharacterized protein LOC103431400 [Malus domestica]
Unigene5153	#N/A	#N/A	#N/A	#N/A	15.6667	4.66667	1.74723	T２	PREDICTED: F-box protein At3g07870-like [Malus domestica]
Unigene5173	#N/A	#N/A	#N/A	#N/A	551.333	698.667	-0.341679	H２	PREDICTED: WPP domain-interacting tail-anchored protein 1-like [Malus domestica]
Unigene5196	624	1006.33	-0.68949	H1	266	804.333	-1.59637	H２	PREDICTED: uncharacterized protein LOC103404364 [Malus domestica] >gi|658064961|ref|XP_008368427.1| PREDICTED: uncharacterized protein LOC103432037 [Malus domestica]
Unigene5197	204	104.667	0.962767	T1	76.6667	40.3333	0.926627	T２	PREDICTED: probable ATP-dependent DNA helicase HFM1 [Malus domestica]
Unigene5202	100.667	374.333	-1.89474	H1	59.3333	191.667	-1.69168	H２	PREDICTED: uncharacterized protein LOC103423756 [Malus domestica]
Unigene5216	512	863.333	-0.753774	H1	220.667	442.333	-1.00327	H２	PREDICTED: F-box protein At3g07870-like isoform X3 [Malus domestica]
Unigene5218	238.667	96	1.31389	T1	#N/A	#N/A	#N/A	#N/A	PREDICTED: LOW QUALITY PROTEIN: hexose carrier protein HEX6-like [Malus domestica]
Unigene5222	992.667	505.667	0.973123	T1	558	238	1.2293	T２	PREDICTED: uncharacterized protein LOC103425425 [Malus domestica]
Unigene5228	229.333	395.667	-0.786839	H1	#N/A	#N/A	#N/A	#N/A	PREDICTED: uncharacterized protein LOC103423903 [Malus domestica]
Unigene5238	69	376.333	-2.44734	H1	54	138.667	-1.36059	H２	PREDICTED: uncharacterized protein LOC103454363 [Malus domestica]
Unigene5244	156.333	769.667	-2.29961	H1	228.667	441.333	-0.948623	H２	PREDICTED: myosin-11 [Malus domestica] >gi|657984444|ref|XP_008384316.1| PREDICTED: myosin-11 [Malus domestica] >gi|657984446|ref|XP_008384317.1| PREDICTED: myosin-11 [Malus domestica]
Unigene5250	56.3333	198	-1.81344	H1	49	93.3333	-0.929611	H２	PREDICTED: DAG protein, chloroplastic-like [Malus domestica] >gi|657954067|ref|XP_008365928.1| PREDICTED: DAG protein, chloroplastic-like [Malus domestica] >gi|657954069|ref|XP_008365934.1| PREDICTED: DAG protein, chloroplastic-like [Malus domestica]
Unigene5251	15	2.66667	2.49185	T1	9	0.333333	4.75489	T２	hypothetical protein PRUPE_ppa007723mg [Prunus persica] >gi|462397791|gb|EMJ03459.1| hypothetical protein PRUPE_ppa007723mg [Prunus persica]
Unigene5267	#N/A	#N/A	#N/A	#N/A	11	29.6667	-1.43134	H２	PREDICTED: uncharacterized protein LOC103418583 [Malus domestica]
Unigene5270	#N/A	#N/A	#N/A	#N/A	182.333	57.6667	1.66077	T２	PREDICTED: probable disease resistance RPP8-like protein 2 [Malus domestica]
Unigene5275	195.667	587	-1.58496	H1	144	286	-0.989946	H２	PREDICTED: LOW QUALITY PROTEIN: crossover junction endonuclease MUS81-like [Malus domestica]
Unigene5277	440	154.667	1.50834	T1	298.333	108.667	1.45702	T２	PREDICTED: BON1-associated protein 1-like [Malus domestica]
Unigene5278	19.3333	63.3333	-1.71187	H1	#N/A	#N/A	#N/A	#N/A	hypothetical protein PRUPE_ppa002768mg [Prunus persica] >gi|462403681|gb|EMJ09238.1| hypothetical protein PRUPE_ppa002768mg [Prunus persica]
Unigene5283	15446	38755.3	-1.32716	H1	10801.7	16351	-0.598125	H２	PREDICTED: aquaporin TIP2-1 [Malus domestica] >gi|350543338|gb|AEQ29858.1| aquaporin TIP2 [Malus prunifolia]
Unigene5288	364.333	546.667	-0.585402	H1	#N/A	#N/A	#N/A	#N/A	PREDICTED: LOW QUALITY PROTEIN: pentatricopeptide repeat-containing protein At5g02830, chloroplastic-like [Malus domestica]
Unigene5300	2995.67	5173.67	-0.78831	H1	1240.67	2742.33	-1.14429	H２	PREDICTED: glutaredoxin-C4 [Prunus mume]
Unigene5301	25.6667	56.6667	-1.1426	H1	#N/A	#N/A	#N/A	#N/A	PREDICTED: protein EPIDERMAL PATTERNING FACTOR 2-like [Malus domestica]
Unigene5304	344.667	527.667	-0.614425	H1	163.333	275	-0.751612	H２	PREDICTED: uncharacterized protein LOC103405437 [Malus domestica]
Unigene5308	#N/A	#N/A	#N/A	#N/A	20	4.33333	2.20645	T２	PREDICTED: mitochondrial outer membrane protein porin of 36 kDa-like [Malus domestica]
Unigene5318	164.667	575.667	-1.80569	H1	93.6667	209.667	-1.16249	H２	PREDICTED: probable DNA replication complex GINS protein PSF1 [Malus domestica]
Unigene5322	233.667	808.333	-1.7905	H1	160	596.333	-1.89805	H２	PREDICTED: ribulose-1,5 bisphosphate carboxylase/oxygenase large subunit N-methyltransferase, chloroplastic [Malus domestica] >gi|658036138|ref|XP_008353614.1| PREDICTED: ribulose-1,5 bisphosphate carboxylase/oxygenase large subunit N-methyltransferase, chloroplastic-like [Malus domestica] >gi|658053157|ref|XP_008362320.1| PREDICTED: ribulose-1,5 bisphosphate carboxylase/oxygenase large subunit N…
Unigene5327	1711	2529.67	-0.564108	H1	#N/A	#N/A	#N/A	#N/A	PREDICTED: probable receptor protein kinase TMK1 isoform X2 [Prunus mume]
Unigene5328	313.333	449	-0.519017	H1	175.333	222.333	-0.342624	H２	PREDICTED: uncharacterized protein LOC103432410 [Malus domestica]
Unigene5340	4442.67	3094.67	0.521642	T1	12.6667	22.6667	-0.839535	H２	PREDICTED: cyclic phosphodiesterase-like [Malus domestica]
Unigene5344	12	71.6667	-2.57827	H1	#N/A	#N/A	#N/A	#N/A	putative auxin-responsive family protein, partial [Pyrus pyrifolia var. culta]
Unigene5345	241.667	725.667	-1.58629	H1	238.667	471	-0.98073	H２	PREDICTED: cell division cycle 20.1, cofactor of APC complex-like [Malus domestica]
Unigene5350	#N/A	#N/A	#N/A	#N/A	62	0	#DIV/0!	T２	retrotransposon protein, putative, Ty1-copia subclass [Oryza sativa Japonica Group]
Unigene5359	13.6667	0	#DIV/0!	T1	10.6667	1	3.41504	T２	hypothetical protein PRUPE_ppa019276mg, partial [Prunus persica] >gi|462415792|gb|EMJ20529.1| hypothetical protein PRUPE_ppa019276mg, partial [Prunus persica]
Unigene5366	209.333	367	-0.809978	H1	#N/A	#N/A	#N/A	#N/A	PREDICTED: kinesin-13A-like [Malus domestica]
Unigene5369	132.333	552	-2.06049	H1	#N/A	#N/A	#N/A	#N/A	PREDICTED: uncharacterized protein LOC103451805 [Malus domestica]
Unigene5370	287	605.667	-1.07747	H1	112	243	-1.11746	H２	PREDICTED: purple acid phosphatase 23 [Malus domestica]
Unigene5372	229.333	405.667	-0.822849	H1	129.333	240.667	-0.895942	H２	PREDICTED: protein trichome birefringence-like 10 [Malus domestica]
Unigene5390	1001.33	1543	-0.623816	H1	508	700.667	-0.4639	H２	PREDICTED: uncharacterized methyltransferase At1g78140, chloroplastic-like [Malus domestica]
Unigene5394	#N/A	#N/A	#N/A	#N/A	88	25.6667	1.77761	T２	PREDICTED: uncharacterized protein LOC103424310 [Malus domestica]
Unigene5403	74	749	-3.33937	H1	43	243.667	-2.5025	H２	PREDICTED: ABC transporter A family member 7-like, partial [Malus domestica]
Unigene5417	43.3333	0.333333	7.02237	T1	19.3333	0	#DIV/0!	T２	PREDICTED: DEAD-box ATP-dependent RNA helicase 39-like isoform X1 [Malus domestica]
Unigene5424	72	116.667	-0.696324	H1	25.6667	87.3333	-1.76664	H２	PREDICTED: ethylene-responsive transcription factor ERF034-like [Malus domestica]
Unigene5425	1056.67	378.333	1.48179	T1	448.333	133.333	1.74953	T２	PREDICTED: coiled-coil domain-containing protein 97-like [Malus domestica]
Unigene5431	84.3333	533.333	-2.66086	H1	55.6667	361.667	-2.69978	H２	PREDICTED: alpha-glucosidase-like [Malus domestica]
Unigene5433	536	2116.67	-1.98149	H1	504	989.333	-0.973033	H２	PREDICTED: probable serine/threonine-protein kinase nek3 isoform X1 [Malus domestica]
Unigene5437	150.333	246.333	-0.712447	H1	77.6667	128.333	-0.724528	H２	PREDICTED: pentatricopeptide repeat-containing protein At4g37170 [Malus domestica]
Unigene5459	381.667	163.667	1.22155	T1	239	127.667	0.904629	T２	PREDICTED: LOW QUALITY PROTEIN: probable leucine-rich repeat receptor-like protein kinase At5g63930 [Malus domestica]
Unigene5465	#N/A	#N/A	#N/A	#N/A	96.3333	186.667	-0.954357	H２	PREDICTED: uncharacterized N-acetyltransferase ycf52 [Malus domestica]
Unigene5468	36.6667	3.33333	3.45943	T1	18	1.33333	3.75489	T２	PREDICTED: uncharacterized protein LOC103438203 [Malus domestica]
Unigene5478	1620	2644.67	-0.707092	H1	648.667	1003.67	-0.629731	H２	PREDICTED: 50S ribosomal protein 6, chloroplastic [Malus domestica]
Unigene5494	52.6667	25	1.07496	T1	#N/A	#N/A	#N/A	#N/A	PREDICTED: MATE efflux family protein 5 [Malus domestica] >gi|657978170|ref|XP_008381015.1| PREDICTED: MATE efflux family protein 5 [Malus domestica]
Unigene5495	339.667	59.6667	2.50912	T1	128.667	36.3333	1.82427	T２	PREDICTED: transcription factor bHLH18-like [Malus domestica]
Unigene5522	151	377.667	-1.32256	H1	63	183	-1.53842	H２	PREDICTED: uncharacterized protein LOC103444596 [Malus domestica]
Unigene5531	53.6667	348	-2.69699	H1	33.3333	220.333	-2.72465	H２	PREDICTED: uncharacterized protein LOC103415213 [Malus domestica]
Unigene5534	706.667	1364.67	-0.949447	H1	438.667	706	-0.686543	H２	PREDICTED: CMP-sialic acid transporter 5-like [Malus domestica]
Unigene5550	70.6667	150.667	-1.09226	H1	31.3333	75.6667	-1.27196	H２	PREDICTED: pentatricopeptide repeat-containing protein At3g16610 [Malus domestica]
Unigene5551	345.667	1262.67	-1.86902	H1	113.333	476.333	-2.0714	H２	PREDICTED: protein NRT1/ PTR FAMILY 2.13-like [Malus domestica]
Unigene5558	160.333	70.3333	1.18879	T1	#N/A	#N/A	#N/A	#N/A	PREDICTED: LOB domain-containing protein 30 [Malus domestica]
Unigene5571	62.3333	0	#DIV/0!	T1	37.6667	0.666667	5.82018	T２	PREDICTED: uncharacterized protein LOC103437473 [Malus domestica]
Unigene5584	692.333	932	-0.428863	H1	242.667	471	-0.956751	H２	PREDICTED: DNA-directed RNA polymerase III subunit rpc4-like [Malus domestica]
Unigene5585	93	227.667	-1.29162	H1	69.3333	197	-1.50657	H２	PREDICTED: serine/threonine-protein kinase tricorner [Malus domestica]
Unigene5601	155.333	1.33333	6.86419	T1	59.3333	0	#DIV/0!	T２	hypothetical protein JCGZ_03989 [Jatropha curcas]
Unigene5603	194	397	-1.03308	H1	86.3333	150.667	-0.803371	H２	PREDICTED: nucleosome assembly protein 1;1 [Malus domestica]
Unigene5606	1039.33	529	0.974319	T1	181.333	28.3333	2.67807	T２	hypothetical protein PRUPE_ppa1027128mg [Prunus persica] >gi|462399189|gb|EMJ04857.1| hypothetical protein PRUPE_ppa1027128mg [Prunus persica]
Unigene5622	#N/A	#N/A	#N/A	#N/A	993	1348.33	-0.441312	H２	PREDICTED: ribosome-recycling factor, chloroplastic-like [Malus domestica]
Unigene5635	68.6667	139	-1.0174	H1	50	89	-0.831877	H２	PREDICTED: LOW QUALITY PROTEIN: pentatricopeptide repeat-containing protein At2g01510, mitochondrial [Malus domestica]
Unigene5639	11.6667	27	-1.21057	H1	#N/A	#N/A	#N/A	#N/A	PREDICTED: uncharacterized protein LOC103414344 [Malus domestica]
Unigene5643	34	120	-1.81943	H1	16	79.3333	-2.30986	H２	PREDICTED: psbP domain-containing protein 7, chloroplastic [Malus domestica]
Unigene5647	#N/A	#N/A	#N/A	#N/A	107.667	232	-1.10755	H２	PREDICTED: zinc finger protein 208-like [Malus domestica]
Unigene5648	34	2	4.08746	T1	14.6667	1	3.87447	T２	PREDICTED: LOW QUALITY PROTEIN: microfibrillar-associated protein 1-like [Malus domestica]
Unigene5672	26	58.6667	-1.17403	H1	#N/A	#N/A	#N/A	#N/A	PREDICTED: cyclin-A3-4-like [Malus domestica]
Unigene5673	8	33.6667	-2.07325	H1	9.33333	23	-1.30117	H２	PREDICTED: BAG family molecular chaperone regulator 6 isoform X2 [Malus domestica]
Unigene5676	1561.67	2292	-0.55352	H1	#N/A	#N/A	#N/A	#N/A	PREDICTED: L-type lectin-domain containing receptor kinase S.4-like [Malus domestica]
Unigene5686	286	388	-0.440042	H1	118	124	-0.0715533	H２	PREDICTED: pentatricopeptide repeat-containing protein At4g18750, chloroplastic-like [Malus domestica]
Unigene5722	17033.3	5184.33	1.71613	T1	5646	1923.67	1.55337	T２	PREDICTED: protein GIGANTEA-like [Malus domestica]
Unigene5725	#N/A	#N/A	#N/A	#N/A	61.6667	8	2.94642	T２	PREDICTED: lectin-domain containing receptor kinase VI.3-like [Malus domestica]
Unigene5729	121.667	242.333	-0.994059	H1	#N/A	#N/A	#N/A	#N/A	PREDICTED: probable membrane-associated kinase regulator 5 [Malus domestica]
Unigene5730	330.333	98.3333	1.74817	T1	44.6667	11.6667	1.93681	T２	PREDICTED: uncharacterized protein LOC103405851 [Malus domestica]
Unigene5735	93	17.6667	2.3962	T1	33.6667	7.33333	2.19878	T２	PREDICTED: uncharacterized protein LOC103431109 [Malus domestica]
Unigene5736	1542	2549.67	-0.725506	H1	919.333	1218.67	-0.406644	H２	PREDICTED: mannosyl-oligosaccharide glucosidase GCS1-like [Malus domestica]
Unigene5750	342.333	565.333	-0.7237	H1	#N/A	#N/A	#N/A	#N/A	PREDICTED: uncharacterized protein LOC103404532 [Malus domestica]
Unigene5757	21	68.3333	-1.7022	H1	14	36	-1.36257	H２	PREDICTED: uncharacterized protein LOC101297144 [Fragaria vesca subsp. vesca]
Unigene5774	381.667	120	1.66928	T1	#N/A	#N/A	#N/A	#N/A	PREDICTED: UPF0481 protein At3g47200-like [Malus domestica] >gi|658063592|ref|XP_008367715.1| PREDICTED: UPF0481 protein At3g47200-like [Malus domestica]
Unigene5784	241.667	4.33333	5.8014	T1	109.333	2	5.77259	T２	PREDICTED: uncharacterized protein LOC103438631 [Malus domestica]
Unigene5785	#N/A	#N/A	#N/A	#N/A	813.667	1337.67	-0.717209	H２	PREDICTED: LOW QUALITY PROTEIN: zinc finger CCCH domain-containing protein 31 [Malus domestica]
Unigene5796	129.667	319	-1.29875	H1	88.6667	185	-1.06106	H２	PREDICTED: J domain-containing protein required for chloroplast accumulation response 1-like [Malus domestica]
Unigene5813	165.333	63.6667	1.37677	T1	25.3333	9.66667	1.38995	T２	PREDICTED: cation/H(+) antiporter 19-like [Malus domestica]
Unigene5814	2566	1292	0.989915	T1	#N/A	#N/A	#N/A	#N/A	PREDICTED: phosphate transporter PHO1 homolog 9 [Malus domestica] >gi|658052839|ref|XP_008362157.1| PREDICTED: phosphate transporter PHO1 homolog 9-like [Malus domestica]
Unigene5831	25	95.6667	-1.93609	H1	#N/A	#N/A	#N/A	#N/A	PREDICTED: cellulose synthase A catalytic subunit 8 [UDP-forming] isoform X2 [Malus domestica]
Unigene5846	872.667	2198.67	-1.33313	H1	516.667	836.667	-0.695419	H２	PREDICTED: probable sodium/metabolite cotransporter BASS1, chloroplastic isoform X2 [Malus domestica]
Unigene5848	66.3333	122.333	-0.883012	H1	#N/A	#N/A	#N/A	#N/A	PREDICTED: uncharacterized protein LOC103435860 isoform X3 [Malus domestica]
Unigene5850	51.6667	468.667	-3.18126	H1	56.3333	386	-2.77654	H２	PREDICTED: aspartate aminotransferase, cytoplasmic-like [Malus domestica]
Unigene5856	324	1070.33	-1.72399	H1	122.667	662	-2.43209	H２	PREDICTED: uncharacterized protein LOC103414785 [Malus domestica]
Unigene5858	#N/A	#N/A	#N/A	#N/A	80.6667	38.6667	1.06088	T２	prolyl-tRNA synthetase, putative [Ricinus communis] >gi|223547570|gb|EEF49065.1| prolyl-tRNA synthetase, putative [Ricinus communis]
Unigene5889	130	386	-1.57009	H1	54.3333	169.667	-1.64279	H２	PREDICTED: aspartic proteinase CDR1-like [Malus domestica]
Unigene5902	1182.33	1774.67	-0.585911	H1	#N/A	#N/A	#N/A	#N/A	PREDICTED: metal-nicotianamine transporter YSL1-like [Malus domestica]
Unigene5908	22.3333	3	2.89616	T1	11.6667	1.33333	3.12928	T２	PREDICTED: uncharacterized protein LOC103414029 [Malus domestica]
Unigene5910	60.3333	142.333	-1.23825	H1	36.6667	78.3333	-1.09516	H２	PREDICTED: putative pentatricopeptide repeat-containing protein At1g03510 [Malus domestica]
Unigene5911	148	67	1.14336	T1	75.3333	30	1.32833	T２	PREDICTED: uncharacterized protein LOC103401660 [Malus domestica]
Unigene5915	111.667	21	2.41074	T1	#N/A	#N/A	#N/A	#N/A	PREDICTED: uncharacterized protein LOC103403295 [Malus domestica]
Unigene5918	30.3333	163.333	-2.42884	H1	19.3333	91	-2.23478	H２	PREDICTED: rho GTPase-activating protein REN1 isoform X2 [Malus domestica]
Unigene5919	47.6667	136.333	-1.51609	H1	17.3333	44.6667	-1.36565	H２	PREDICTED: uncharacterized protein LOC103452017 [Malus domestica]
Unigene5936	#N/A	#N/A	#N/A	#N/A	27.6667	1	4.79008	T２	PREDICTED: ABC transporter A family member 7-like [Malus domestica] >gi|658022710|ref|XP_008346765.1| PREDICTED: ABC transporter A family member 7-like [Malus domestica]
Unigene5940	26.3333	70.6667	-1.42414	H1	#N/A	#N/A	#N/A	#N/A	PREDICTED: uncharacterized protein LOC103443076 [Malus domestica]
Unigene5943	69	483.333	-2.80835	H1	25.6667	263.333	-3.35892	H２	PREDICTED: psbP-like protein 2, chloroplastic isoform X2 [Malus domestica]
Unigene5971	113	333	-1.5592	H1	35	57.3333	-0.712019	H２	PREDICTED: L-type lectin-domain containing receptor kinase VIII.1 [Malus domestica]
Unigene5973	3756.33	1449	1.37427	T1	1616	952.667	0.762384	T２	PREDICTED: perakine reductase-like [Malus domestica]
Unigene5976	#N/A	#N/A	#N/A	#N/A	2652.33	3082.67	-0.216917	H２	PREDICTED: probable 26S proteasome complex subunit sem1-1 [Malus domestica] >gi|658025259|ref|XP_008348033.1| PREDICTED: probable 26S proteasome complex subunit sem1-1 [Malus domestica]
Unigene5979	531.667	2952.33	-2.47326	H1	194.333	1308.67	-2.75149	H２	PREDICTED: GDSL esterase/lipase At5g45950-like [Malus domestica]
Unigene5982	70.3333	27	1.38125	T1	60	15.3333	1.96829	T２	hypothetical protein PRUPE_ppa000373mg [Prunus persica] >gi|462404060|gb|EMJ09617.1| hypothetical protein PRUPE_ppa000373mg [Prunus persica]
Unigene5985	#N/A	#N/A	#N/A	#N/A	233.667	459.667	-0.976136	H２	PREDICTED: importin-5-like [Malus domestica]
Unigene5988	#N/A	#N/A	#N/A	#N/A	7514.67	10913.7	-0.538355	H２	putative annexin, partial [Pyrus pyrifolia var. culta]
Unigene6004	#N/A	#N/A	#N/A	#N/A	1006	1504.67	-0.580814	H２	PREDICTED: dual specificity phosphatase Cdc25-like [Malus domestica]
Unigene6006	82.3333	3347.33	-5.34539	H1	141.333	1389.33	-3.29722	H２	PREDICTED: uncharacterized protein At1g05835 [Malus domestica]
Unigene6008	#N/A	#N/A	#N/A	#N/A	1688	2064.67	-0.290594	H２	PREDICTED: translin [Prunus mume]
Unigene6011	#N/A	#N/A	#N/A	#N/A	496.333	674.667	-0.442866	H２	PREDICTED: uncharacterized protein LOC103405621 [Malus domestica]
Unigene6034	412.333	599.333	-0.539548	H1	#N/A	#N/A	#N/A	#N/A	PREDICTED: flowering time control protein FPA-like [Malus domestica]
Unigene6041	#N/A	#N/A	#N/A	#N/A	199.667	391.667	-0.972033	H２	PREDICTED: uncharacterized protein LOC103411975 [Malus domestica]
Unigene6043	334.667	729.333	-1.12385	H1	228.333	420.667	-0.881536	H２	PREDICTED: spindle pole body component 110 [Malus domestica] >gi|657969950|ref|XP_008376710.1| PREDICTED: spindle pole body component 110 [Malus domestica]
Unigene6062	131.667	318.667	-1.27516	H1	62.3333	258	-2.0493	H２	PREDICTED: cinnamoyl-CoA reductase 2-like isoform X2 [Prunus mume]
Unigene6072	68.3333	17.6667	1.95156	T1	43	5	3.10434	T２	PREDICTED: coiled-coil domain-containing protein 22-like [Malus domestica]
Unigene6085	141.667	289.333	-1.03023	H1	#N/A	#N/A	#N/A	#N/A	PREDICTED: putative cyclic nucleotide-gated ion channel 15 [Malus domestica]
Unigene6095	108.667	305.667	-1.49205	H1	71.3333	129	-0.854723	H２	PREDICTED: uncharacterized protein LOC103452781 isoform X1 [Malus domestica]
Unigene6097	70	129.667	-0.889381	H1	#N/A	#N/A	#N/A	#N/A	PREDICTED: COBW domain-containing protein 1 [Malus domestica]
Unigene6105	83	273	-1.71772	H1	15.6667	40.3333	-1.36427	H２	PREDICTED: LOW QUALITY PROTEIN: serine/threonine-protein kinase ATR-like [Malus domestica]
Unigene6107	159.667	62.3333	1.35699	T1	115	35.3333	1.70253	T２	PREDICTED: uncharacterized protein LOC103416940 [Malus domestica]
Unigene6111	129.333	25.6667	2.33313	T1	#N/A	#N/A	#N/A	#N/A	PREDICTED: dual specificity protein phosphatase 12 isoform X1 [Malus domestica] >gi|657990451|ref|XP_008387446.1| PREDICTED: dual specificity protein phosphatase 12 isoform X1 [Malus domestica] >gi|657990453|ref|XP_008387447.1| PREDICTED: dual specificity protein phosphatase 12 isoform X1 [Malus domestica]
Unigene6113	#N/A	#N/A	#N/A	#N/A	63.3333	17.3333	1.86942	T２	PREDICTED: LOW QUALITY PROTEIN: auxin transport protein BIG-like [Malus domestica]
Unigene6121	47.3333	120.667	-1.3501	H1	#N/A	#N/A	#N/A	#N/A	PREDICTED: pentatricopeptide repeat-containing protein At3g09060-like [Malus domestica] >gi|658030125|ref|XP_008350512.1| PREDICTED: pentatricopeptide repeat-containing protein At3g09060-like [Malus domestica] >gi|658030127|ref|XP_008350513.1| PREDICTED: pentatricopeptide repeat-containing protein At3g09060-like [Malus domestica] >gi|658030129|ref|XP_008350514.1| PREDICTED: pentatricopeptide repe…
Unigene6141	158	400.667	-1.34248	H1	55.6667	148	-1.41071	H２	PREDICTED: LOW QUALITY PROTEIN: CRAL-TRIO domain-containing protein C365.01-like [Malus domestica]
Unigene6145	229.333	98.6667	1.21681	T1	#N/A	#N/A	#N/A	#N/A	PREDICTED: LOW QUALITY PROTEIN: probable isoaspartyl peptidase/L-asparaginase 2 [Malus domestica]
Unigene6149	147.667	353.667	-1.26005	H1	82	186	-1.18161	H２	PREDICTED: uncharacterized protein LOC103411982 [Malus domestica]
Unigene6163	22.6667	57.3333	-1.3388	H1	12.6667	33.6667	-1.41028	H２	PREDICTED: pentatricopeptide repeat-containing protein At5g13770, chloroplastic-like, partial [Malus domestica]
Unigene6168	667	1147.67	-0.782945	H1	427	648	-0.601758	H２	PREDICTED: uncharacterized protein LOC103441142 [Malus domestica]
Unigene6176	254.667	405	-0.669312	H1	130	253.667	-0.964422	H２	PREDICTED: pentatricopeptide repeat-containing protein At5g66520-like [Malus domestica]
Unigene6185	49.6667	185	-1.89718	H1	51.6667	172	-1.7351	H２	PREDICTED: receptor-like protein kinase HSL1 [Malus domestica]
Unigene6186	303.333	5.66667	5.74226	T1	223	2.66667	6.38586	T２	PREDICTED: high affinity nitrate transporter 2.4-like [Malus domestica]
Unigene6194	123	101.667	0.274812	T1	#N/A	#N/A	#N/A	#N/A	PREDICTED: uncharacterized protein LOC103412461 [Malus domestica]
Unigene6205	37.6667	110.333	-1.55051	H1	28.3333	71.3333	-1.33208	H２	PREDICTED: uncharacterized protein LOC103445090 [Malus domestica]
Unigene6216	#N/A	#N/A	#N/A	#N/A	676	306	1.14349	T２	PREDICTED: nucleolar protein 58-like [Malus domestica] >gi|658049658|ref|XP_008360530.1| PREDICTED: nucleolar protein 58-like [Malus domestica] >gi|658049660|ref|XP_008360531.1| PREDICTED: nucleolar protein 58-like [Malus domestica] >gi|658049662|ref|XP_008360532.1| PREDICTED: nucleolar protein 58-like [Malus domestica]
Unigene6221	403.667	1369.67	-1.76259	H1	#N/A	#N/A	#N/A	#N/A	PREDICTED: ABC transporter G family member 14-like isoform X2 [Malus domestica]
Unigene6239	431	678	-0.653597	H1	204.667	283	-0.467526	H２	hypothetical protein PRUPE_ppa008527mg [Prunus persica] >gi|462414795|gb|EMJ19532.1| hypothetical protein PRUPE_ppa008527mg [Prunus persica]
Unigene6242	#N/A	#N/A	#N/A	#N/A	23.6667	4.66667	2.34239	T２	PREDICTED: uncharacterized protein LOC103440096 [Malus domestica]
Unigene6250	352.333	1338	-1.92507	H1	233.667	552.333	-1.24109	H２	PREDICTED: galactose oxidase-like [Malus domestica]
Unigene6265	30.6667	6.66667	2.20163	T1	17.3333	4.33333	2	T２	PREDICTED: probable leucine-rich repeat receptor-like protein kinase At1g35710 [Prunus mume]
Unigene6267	14	42.3333	-1.59637	H1	#N/A	#N/A	#N/A	#N/A	PREDICTED: putative ferric-chelate reductase 1 [Malus domestica]
Unigene6272	#N/A	#N/A	#N/A	#N/A	127	245.667	-0.951874	H２	PREDICTED: ER membrane protein complex subunit 6-like [Malus domestica]
Unigene6277	#N/A	#N/A	#N/A	#N/A	92.3333	35.3333	1.38582	T２	PREDICTED: peroxidase P7-like [Malus domestica] >gi|658037209|ref|XP_008354170.1| PREDICTED: peroxidase P7-like [Malus domestica]
Unigene6281	#N/A	#N/A	#N/A	#N/A	184.333	129.333	0.511223	T２	PREDICTED: poly(A) polymerase type 3-like [Malus domestica]
Unigene6288	#N/A	#N/A	#N/A	#N/A	13.3333	1	3.73697	T２	PREDICTED: ABC transporter B family member 19-like [Malus domestica]
Unigene6291	#N/A	#N/A	#N/A	#N/A	57	137.667	-1.27215	H２	PREDICTED: ethylene-responsive transcription factor SHINE 2-like [Malus domestica]
Unigene6306	#N/A	#N/A	#N/A	#N/A	4.66667	0	#DIV/0!	T２	PREDICTED: ATP-dependent DNA helicase PIF1-like [Fragaria vesca subsp. vesca]
Unigene6326	14	109.667	-2.96963	H1	6.66667	70	-3.39232	H２	PREDICTED: uncharacterized protein LOC103416009 [Malus domestica]
Unigene6327	1831.33	847.333	1.11189	T1	#N/A	#N/A	#N/A	#N/A	hypothetical protein PRUPE_ppa023365mg [Prunus persica] >gi|462403475|gb|EMJ09032.1| hypothetical protein PRUPE_ppa023365mg [Prunus persica]
Unigene6335	11.3333	24.3333	-1.10236	H1	4.33333	45.3333	-3.38702	H２	PREDICTED: F-box protein At3g62230 [Malus domestica]
Unigene6340	91.6667	247	-1.43004	H1	#N/A	#N/A	#N/A	#N/A	PREDICTED: rop guanine nucleotide exchange factor 2-like [Malus domestica]
Unigene6345	#N/A	#N/A	#N/A	#N/A	100	175	-0.807355	H２	PREDICTED: uncharacterized protein LOC103407783 [Malus domestica]
Unigene6351	29	90	-1.63387	H1	#N/A	#N/A	#N/A	#N/A	PREDICTED: uncharacterized protein LOC103332395 [Prunus mume]
Unigene6353	1106	690.333	0.679986	T1	#N/A	#N/A	#N/A	#N/A	PREDICTED: vesicle transport v-SNARE 12 [Malus domestica]
Unigene6354	358.333	555.333	-0.632052	H1	187	265.333	-0.504768	H２	PREDICTED: uncharacterized exonuclease domain-containing protein At3g15140 [Malus domestica]
Unigene6356	1461.67	1014	0.527557	T1	848.333	465	0.867401	T２	PREDICTED: proline-rich receptor-like protein kinase PERK10 [Malus domestica]
Unigene6357	47	203.667	-2.11548	H1	1117.33	670	0.737827	T２	PREDICTED: lipid phosphate phosphatase 2-like [Malus domestica] >gi|658062224|ref|XP_008367003.1| PREDICTED: lipid phosphate phosphatase 2-like [Malus domestica] >gi|658062226|ref|XP_008367004.1| PREDICTED: lipid phosphate phosphatase 2-like [Malus domestica]
Unigene6361	#N/A	#N/A	#N/A	#N/A	1.33333	30.3333	-4.50779	H２	PREDICTED: MATE efflux family protein LAL5-like [Malus domestica]
Unigene6367	7046	13792	-0.968955	H1	2629.33	8068.33	-1.61757	H２	PREDICTED: probable mitochondrial adenine nucleotide transporter BTL3 [Malus domestica]
Unigene6372	77.6667	336.667	-2.11595	H1	40	133	-1.73335	H２	PREDICTED: uncharacterized protein LOC103450515 [Malus domestica]
Unigene6376	112	307	-1.45474	H1	863	2004.67	-1.21593	H２	PREDICTED: extradiol ring-cleavage dioxygenase-like [Malus domestica]
Unigene6379	35.6667	134.333	-1.91317	H1	25.3333	124.667	-2.29897	H２	PREDICTED: plastidial pyruvate kinase 2 [Malus domestica]
Unigene6384	618.333	1315.33	-1.08897	H1	296	641	-1.11473	H２	PREDICTED: methionine adenosyltransferase 2 subunit beta [Malus domestica]
Unigene6386	7	41	-2.5502	H1	#N/A	#N/A	#N/A	#N/A	PREDICTED: putative SMARCAL1-like protein isoform X2 [Malus domestica]
Unigene6389	40	93	-1.21723	H1	#N/A	#N/A	#N/A	#N/A	hypothetical protein PRUPE_ppa000921mg [Prunus persica] >gi|462404013|gb|EMJ09570.1| hypothetical protein PRUPE_ppa000921mg [Prunus persica]
Unigene6391	86.3333	187.333	-1.11762	H1	#N/A	#N/A	#N/A	#N/A	PREDICTED: LOW QUALITY PROTEIN: auxin-responsive protein IAA9-like [Malus domestica]
Unigene6405	#N/A	#N/A	#N/A	#N/A	708.667	1124	-0.665463	H２	PREDICTED: V-type proton ATPase subunit G 1-like isoform X2 [Malus domestica]
Unigene6413	321	77	2.05964	T1	139.333	35.3333	1.97944	T２	PREDICTED: uncharacterized protein LOC103426169 [Malus domestica]
Unigene6418	1281	2863.67	-1.16059	H1	1288.67	2804.33	-1.12178	H２	PREDICTED: pentatricopeptide repeat-containing protein PNM1, mitochondrial-like [Malus domestica]
Unigene6420	475	959.667	-1.01461	H1	207	512	-1.30651	H２	PREDICTED: uncharacterized protein LOC103418533, partial [Malus domestica]
Unigene6423	31.6667	125.333	-1.98473	H1	37.6667	129.667	-1.78345	H２	PREDICTED: uncharacterized protein LOC103433331 [Malus domestica]
Unigene6431	300.667	612.333	-1.02615	H1	89.3333	167.667	-0.908325	H２	PREDICTED: putative hydrolase C777.06c [Malus domestica]
Unigene6434	152	254.333	-0.742649	H1	33	58.6667	-0.830075	H２	PREDICTED: retrovirus-related Pol polyprotein from transposon TNT 1-94 [Malus domestica]
Unigene6448	127	663.667	-2.38563	H1	58.3333	358	-2.61757	H２	PREDICTED: NHL repeat-containing protein 2 [Malus domestica]
Unigene6456	#N/A	#N/A	#N/A	#N/A	28.6667	41.6667	-0.53952	H２	PREDICTED: putative pentatricopeptide repeat-containing protein At3g49142 [Malus domestica]
Unigene6463	#N/A	#N/A	#N/A	#N/A	17.3333	33	-0.928917	H２	PREDICTED: uncharacterized protein LOC103442368 [Malus domestica]
Unigene6464	#N/A	#N/A	#N/A	#N/A	24	72	-1.58496	H２	PREDICTED: uncharacterized protein LOC103448478 [Malus domestica]
Unigene6489	224.333	795.333	-1.82592	H1	104	277.667	-1.41677	H２	PREDICTED: somatic embryogenesis receptor kinase 1-like isoform X2 [Malus domestica]
Unigene6497	69.3333	112.333	-0.696165	H1	#N/A	#N/A	#N/A	#N/A	PREDICTED: LOW QUALITY PROTEIN: pentatricopeptide repeat-containing protein At1g05750, chloroplastic-like [Malus domestica]
Unigene6505	#N/A	#N/A	#N/A	#N/A	17	7	1.28011	T２	PREDICTED: beta-glucosidase 24-like [Malus domestica]
Unigene6506	112.667	378.667	-1.74887	H1	43.6667	134.667	-1.62479	H２	PREDICTED: exonuclease 1-like [Malus domestica] >gi|658063358|ref|XP_008367598.1| PREDICTED: exonuclease 1-like [Malus domestica]
Unigene6516	261	637	-1.28724	H1	135.667	439	-1.69415	H２	PREDICTED: LOW QUALITY PROTEIN: origin recognition complex subunit 5-like [Malus domestica]
Unigene6524	104	200.667	-0.948217	H1	60.3333	123.667	-1.03543	H２	PREDICTED: uncharacterized protein LOC103416098 [Malus domestica]
Unigene6526	13	31.6667	-1.28445	H1	14	44.6667	-1.67377	H２	PREDICTED: putative pentatricopeptide repeat-containing protein At5g40405 [Malus domestica]
Unigene6528	187	488	-1.38384	H1	76	263.667	-1.79464	H２	PREDICTED: G-type lectin S-receptor-like serine/threonine-protein kinase At4g27290 isoform X2 [Malus domestica]
Unigene6530	74	184	-1.31411	H1	24	46	-0.938599	H２	PREDICTED: LOW QUALITY PROTEIN: putative receptor protein kinase ZmPK1 [Malus domestica]
Unigene6532	#N/A	#N/A	#N/A	#N/A	105.667	492.333	-2.22012	H２	PREDICTED: protein TRANSPORT INHIBITOR RESPONSE 1-like [Malus domestica]
Unigene6540	31.6667	11.6667	1.44057	T1	#N/A	#N/A	#N/A	#N/A	PREDICTED: uncharacterized protein LOC103444835 isoform X2 [Malus domestica]
Unigene6546	49.3333	8	2.62449	T1	14.6667	4.33333	1.75899	T２	PREDICTED: zeaxanthin epoxidase, chloroplastic-like isoform X2 [Malus domestica]
Unigene6560	2862	840.333	1.76799	T1	#N/A	#N/A	#N/A	#N/A	PREDICTED: uncharacterized protein LOC103434793 [Malus domestica]
Unigene6564	#N/A	#N/A	#N/A	#N/A	501.667	402	0.319534	T２	PREDICTED: BAHD acyltransferase At5g47980-like [Malus domestica]
Unigene6565	29.3333	8.66667	1.75899	T1	#N/A	#N/A	#N/A	#N/A	PREDICTED: uridine kinase-like protein 5 [Malus domestica]
Unigene6566	#N/A	#N/A	#N/A	#N/A	126.667	230.333	-0.862686	H２	PREDICTED: beta-glucosidase 13-like [Malus domestica]
Unigene6567	241	439	-0.865188	H1	168.333	293.667	-0.802859	H２	PREDICTED: inositol-tetrakisphosphate 1-kinase 2 [Prunus mume]
Unigene6573	#N/A	#N/A	#N/A	#N/A	178.667	367.333	-1.03982	H２	PREDICTED: uncharacterized protein LOC103436920 [Malus domestica]
Unigene6583	2091	4670.33	-1.15933	H1	1335.67	2576.33	-0.947759	H２	PREDICTED: zinc-metallopeptidase, peroxisomal-like [Prunus mume]
Unigene6585	#N/A	#N/A	#N/A	#N/A	31	70.6667	-1.18876	H２	PREDICTED: uncharacterized protein LOC103408581 [Malus domestica]
Unigene6586	8.33333	57.3333	-2.78241	H1	#N/A	#N/A	#N/A	#N/A	PREDICTED: uncharacterized protein LOC103439270 [Malus domestica]
Unigene6591	#N/A	#N/A	#N/A	#N/A	272.667	363.333	-0.414155	H２	PREDICTED: partner of Y14 and mago [Malus domestica]
Unigene6592	14	3.66667	1.93289	T1	#N/A	#N/A	#N/A	#N/A	hypothetical protein PRUPE_ppa016852mg [Prunus persica] >gi|462408465|gb|EMJ13799.1| hypothetical protein PRUPE_ppa016852mg [Prunus persica]
Unigene6594	91.3333	203	-1.15227	H1	51	106.333	-1.06002	H２	PREDICTED: pentatricopeptide repeat-containing protein At5g66520-like [Malus domestica] >gi|658030913|ref|XP_008350909.1| PREDICTED: pentatricopeptide repeat-containing protein At5g66520-like [Malus domestica]
Unigene6599	55.6667	107.333	-0.947213	H1	#N/A	#N/A	#N/A	#N/A	PREDICTED: uncharacterized protein LOC103440510 isoform X2 [Malus domestica]
Unigene6614	1006.67	2052	-1.02744	H1	#N/A	#N/A	#N/A	#N/A	PREDICTED: transcription factor bHLH77 [Malus domestica]
Unigene6615	64.6667	148.667	-1.20099	H1	#N/A	#N/A	#N/A	#N/A	PREDICTED: pentatricopeptide repeat-containing protein At1g08070-like [Malus domestica]
Unigene6625	#N/A	#N/A	#N/A	#N/A	131	55	1.25206	T２	PREDICTED: probable LRR receptor-like serine/threonine-protein kinase At1g53440 isoform X1 [Malus domestica]
Unigene6645	#N/A	#N/A	#N/A	#N/A	108	195.333	-0.854907	H２	PREDICTED: auxin-induced protein IAA6 [Malus domestica]
Unigene6650	399	1366.33	-1.77585	H1	124	576.333	-2.21656	H２	PREDICTED: phosphoglycerate mutase-like [Malus domestica] >gi|657942441|ref|XP_008376139.1| PREDICTED: phosphoglycerate mutase-like [Malus domestica] >gi|657942443|ref|XP_008376208.1| PREDICTED: phosphoglycerate mutase-like [Malus domestica]
Unigene6671	#N/A	#N/A	#N/A	#N/A	1133	1773	-0.646045	H２	PREDICTED: uncharacterized protein LOC103433367 [Malus domestica]
Unigene6677	#N/A	#N/A	#N/A	#N/A	24.3333	6.33333	1.9419	T２	TIR-NBS-LRR disease resistance protein [Malus domestica]
Unigene6690	1409.33	1950.33	-0.468708	H1	862	981.667	-0.187545	H２	PREDICTED: subtilisin-like protease SDD1 [Malus domestica]
Unigene6719	#N/A	#N/A	#N/A	#N/A	82.6667	31	1.41504	T２	PREDICTED: uncharacterized protein LOC103441066 [Malus domestica]
Unigene6722	76	38.6667	0.974909	T1	#N/A	#N/A	#N/A	#N/A	PREDICTED: uncharacterized protein LOC103451113 isoform X2 [Malus domestica]
Unigene6734	234	421.667	-0.849594	H1	115	219	-0.929297	H２	PREDICTED: uncharacterized protein LOC103441441 [Malus domestica]
Unigene6737	1390.67	3165	-1.18643	H1	241	37.6667	2.67767	T２	PREDICTED: transcription factor bHLH71 [Malus domestica]
Unigene6739	#N/A	#N/A	#N/A	#N/A	16	0	#DIV/0!	T２	PREDICTED: uncharacterized protein LOC103438689 isoform X1 [Malus domestica] >gi|657967555|ref|XP_008375458.1| PREDICTED: uncharacterized protein LOC103438689 isoform X1 [Malus domestica] >gi|657967557|ref|XP_008375459.1| PREDICTED: uncharacterized protein LOC103438689 isoform X1 [Malus domestica]
Unigene6741	61.6667	207	-1.74707	H1	#N/A	#N/A	#N/A	#N/A	PREDICTED: serine/threonine-protein kinase-like protein CCR4 [Malus domestica]
Unigene6746	26	148.667	-2.5155	H1	13.6667	96.3333	-2.81737	H２	PREDICTED: protein phosphatase 2C 57-like isoform X2 [Malus domestica]
Unigene6749	#N/A	#N/A	#N/A	#N/A	178	32.3333	2.46078	T２	PHD finger-like domain-containing protein 5A [Zea mays] >gi|226499812|ref|NP_001148557.1| PHD finger-like domain-containing protein 5A [Zea mays] >gi|573945813|ref|XP_006655243.1| PREDICTED: PHD finger-like domain-containing protein 5A-like [Oryza brachyantha] >gi|657985375|ref|XP_008384785.1| PREDICTED: PHD finger-like domain-containing protein 5B [Malus domestica] >gi|658046586|ref|XP_008358955…
Unigene6753	82.6667	21	1.97692	T1	30	8	1.90689	T２	PREDICTED: uncharacterized protein LOC103427291 [Malus domestica]
Unigene6768	#N/A	#N/A	#N/A	#N/A	29	62	-1.09622	H２	PREDICTED: LOW QUALITY PROTEIN: pentatricopeptide repeat-containing protein At3g18020-like [Malus domestica] >gi|658057734|ref|XP_008364651.1| PREDICTED: pentatricopeptide repeat-containing protein At3g18020-like [Malus domestica]
Unigene6778	203.333	454.333	-1.1599	H1	106.333	186.667	-0.81187	H２	PREDICTED: uncharacterized protein LOC103406181 [Malus domestica]
Unigene6784	11	0	#DIV/0!	T1	3.33333	0	#DIV/0!	T２	PREDICTED: uncharacterized protein LOC103427031 [Malus domestica]
Unigene6789	#N/A	#N/A	#N/A	#N/A	42.6667	92.6667	-1.11894	H２	PREDICTED: uncharacterized protein LOC103443494 [Malus domestica]
Unigene6792	#N/A	#N/A	#N/A	#N/A	249.333	90.3333	1.46475	T２	PREDICTED: uncharacterized protein LOC103453763 [Malus domestica]
Unigene6804	602.667	1063	-0.818709	H1	286	472.333	-0.72379	H２	hypothetical protein PRUPE_ppa000954mg [Prunus persica] >gi|462423959|gb|EMJ28222.1| hypothetical protein PRUPE_ppa000954mg [Prunus persica]
Unigene6812	380.333	528.667	-0.475094	H1	#N/A	#N/A	#N/A	#N/A	PREDICTED: uncharacterized protein LOC103418016 [Malus domestica]
Unigene6816	274.667	5468.33	-4.31535	H1	399	1906.67	-2.25659	H２	PREDICTED: protein GAST1-like [Malus domestica]
Unigene6824	6667.33	3444.33	0.952885	T1	#N/A	#N/A	#N/A	#N/A	PREDICTED: peroxisome biogenesis protein 19-2-like [Malus domestica]
Unigene6826	737.333	1126.33	-0.611245	H1	#N/A	#N/A	#N/A	#N/A	PREDICTED: uncharacterized protein LOC103401911 [Malus domestica]
Unigene6836	99.6667	442.667	-2.15104	H1	57.3333	264	-2.20309	H２	PREDICTED: uncharacterized protein LOC103456195 [Malus domestica]
Unigene6851	585.667	1313.67	-1.16545	H1	311.667	595.333	-0.933694	H２	PREDICTED: uncharacterized protein LOC103426181 isoform X1 [Malus domestica]
Unigene6866	632.333	133	2.24926	T1	211.667	70.3333	1.58951	T２	PREDICTED: abscisic acid receptor PYL4 [Malus domestica]
Unigene6874	33	63	-0.932886	H1	15.6667	44.3333	-1.50069	H２	PREDICTED: uncharacterized protein LOC103401428 [Malus domestica]
Unigene6875	182	648.333	-1.8328	H1	127.333	376	-1.56212	H２	PREDICTED: deoxyribodipyrimidine photo-lyase [Malus domestica]
Unigene6881	95.6667	0.666667	7.16491	T1	30.6667	0	#DIV/0!	T２	PREDICTED: FBD-associated F-box protein At5g60610-like [Prunus mume]
Unigene6883	834.667	1920.33	-1.20208	H1	444.333	1095.33	-1.30166	H２	PREDICTED: LOW QUALITY PROTEIN: galactose oxidase [Malus domestica]
Unigene6894	4440.33	2891.67	0.618767	T1	#N/A	#N/A	#N/A	#N/A	hypothetical protein PRUPE_ppa005544mg [Prunus persica] >gi|462411509|gb|EMJ16558.1| hypothetical protein PRUPE_ppa005544mg [Prunus persica]
Unigene6903	601	3080.67	-2.35781	H1	393.333	1825.33	-2.21434	H２	PREDICTED: probable sodium-coupled neutral amino acid transporter 6 [Malus domestica]
Unigene6916	18.6667	3.33333	2.48543	T1	#N/A	#N/A	#N/A	#N/A	PREDICTED: amino acid permease 1-like [Malus domestica]
Unigene6918	174.333	89.6667	0.959205	T1	136.333	33	2.0466	T２	PREDICTED: DNA repair protein RAD51 homolog 4 isoform X4 [Malus domestica]
Unigene6921	147.333	26.3333	2.48412	T1	65.6667	2	5.03709	T２	PREDICTED: uncharacterized protein LOC103418549 isoform X1 [Malus domestica]
Unigene6924	127	42.6667	1.57365	T1	88.6667	20.3333	2.12455	T２	PREDICTED: LOW QUALITY PROTEIN: heat stress transcription factor A-3-like [Malus domestica]
Unigene6938	757	1437.67	-0.925364	H1	576.333	760.333	-0.399729	H２	PREDICTED: alpha-mannosidase 2x-like [Malus domestica]
Unigene6945	#N/A	#N/A	#N/A	#N/A	1694.67	1039.67	0.70488	T２	PREDICTED: E3 ubiquitin-protein ligase listerin [Malus domestica]
Unigene6952	261.667	625.333	-1.2569	H1	229.333	447.667	-0.964979	H２	potassium channel [Malus hupehensis]
Unigene6954	1530	2500	-0.708396	H1	1210.33	3712.33	-1.61692	H２	PREDICTED: probable cytochrome c oxidase subunit 5C-1 [Malus domestica]
Unigene6961	431.667	766	-0.827427	H1	217	1136	-2.3882	H２	PREDICTED: protein argonaute 4A-like [Malus domestica]
Unigene6965	#N/A	#N/A	#N/A	#N/A	1351.67	2195	-0.699482	H２	PREDICTED: fatty acid amide hydrolase-like [Malus domestica]
Unigene6977	217.667	0	#DIV/0!	T1	149	0	#DIV/0!	T２	hypothetical protein PRUPE_ppa018382mg, partial [Prunus persica] >gi|462410004|gb|EMJ15338.1| hypothetical protein PRUPE_ppa018382mg, partial [Prunus persica]
Unigene6984	249	127.667	0.963764	T1	106	33.6667	1.65467	T２	PREDICTED: putative pentatricopeptide repeat-containing protein At3g08820 [Malus domestica]
Unigene6991	27.3333	0	#DIV/0!	T1	7	0	#DIV/0!	T２	PREDICTED: protein FLX-like 4 isoform X2 [Malus domestica]
Unigene7002	#N/A	#N/A	#N/A	#N/A	67.3333	26.6667	1.33628	T２	PREDICTED: LOW QUALITY PROTEIN: homeobox protein knotted-1-like 3 [Malus domestica]
Unigene7017	278	162.667	0.773166	T1	413.333	569.667	-0.462812	H２	PREDICTED: protein ROOT PRIMORDIUM DEFECTIVE 1-like [Malus domestica]
Unigene7023	#N/A	#N/A	#N/A	#N/A	98.6667	230.667	-1.22517	H２	PREDICTED: thioredoxin-like protein CDSP32, chloroplastic [Malus domestica]
Unigene7025	143.667	32.3333	2.15163	T1	#N/A	#N/A	#N/A	#N/A	PREDICTED: peroxidase 64 [Malus domestica]
Unigene7026	79.6667	143.333	-0.847326	H1	#N/A	#N/A	#N/A	#N/A	PREDICTED: trihelix transcription factor PTL-like [Malus domestica]
Unigene7028	2069	3092.33	-0.579762	H1	1107	1823	-0.719659	H２	PREDICTED: trihelix transcription factor GTL2-like [Malus domestica]
Unigene7030	#N/A	#N/A	#N/A	#N/A	1189.67	525.333	1.17925	T２	PREDICTED: F-box protein FBW2-like [Malus domestica]
Unigene7033	51	129	-1.3388	H1	35.6667	92.3333	-1.37228	H２	PREDICTED: uncharacterized protein LOC103320255 isoform X2 [Prunus mume]
Unigene7035	755.333	353	1.09745	T1	#N/A	#N/A	#N/A	#N/A	PREDICTED: MADS-box protein CMB1-like [Malus domestica] >gi|5777906|gb|AAD51423.1|U78950_1 MADS-box protein 4 [Malus domestica]
Unigene7043	535	172.667	1.63155	T1	#N/A	#N/A	#N/A	#N/A	PREDICTED: probable F-box protein At1g60180 [Malus domestica]
Unigene7045	264	552	-1.06413	H1	124.667	331.333	-1.41021	H２	PREDICTED: inactive protein kinase SELMODRAFT_444075-like [Malus domestica]
Unigene7050	912.333	1746	-0.936421	H1	1130.67	1664	-0.557482	H２	PREDICTED: 3-ketoacyl-CoA synthase 4-like [Malus domestica]
Unigene7057	#N/A	#N/A	#N/A	#N/A	358.333	565	-0.656949	H２	PREDICTED: DEAD-box ATP-dependent RNA helicase ISE2, chloroplastic [Malus domestica]
Unigene7063	#N/A	#N/A	#N/A	#N/A	4672.33	8512	-0.865355	H２	PREDICTED: 60S ribosomal protein L35a-1-like [Malus domestica] >gi|658020263|ref|XP_008345510.1| PREDICTED: 60S ribosomal protein L35a-1-like [Malus domestica]
Unigene7068	24.6667	60.6667	-1.29834	H1	15	70.6667	-2.23607	H２	sorbitol transporter [Pyrus x bretschneideri]
Unigene7070	1447	2219	-0.616845	H1	784.333	933.333	-0.250926	H２	PREDICTED: LOW QUALITY PROTEIN: uncharacterized protein LOC103427749 [Malus domestica]
Unigene7075	#N/A	#N/A	#N/A	#N/A	223.667	368.667	-0.720967	H２	PREDICTED: beta-hexosaminidase 1-like [Malus domestica]
Unigene7078	#N/A	#N/A	#N/A	#N/A	81.6667	156.667	-0.939879	H２	PREDICTED: uncharacterized protein LOC103406467 [Malus domestica]
Unigene7081	261	73	1.83808	T1	2049.67	2666.33	-0.379468	H２	PREDICTED: cathepsin B-like [Malus domestica]
Unigene7084	51.6667	104	-1.00928	H1	#N/A	#N/A	#N/A	#N/A	PREDICTED: uncharacterized protein LOC103432422 [Malus domestica] >gi|657954773|ref|XP_008368834.1| PREDICTED: uncharacterized protein LOC103432422 [Malus domestica]
Unigene7094	1864	185.667	3.32762	T1	1043.33	76.3333	3.77274	T２	PREDICTED: MLP-like protein 328 [Malus domestica]
Unigene7101	2245.67	1306.67	0.781253	T1	1571	620.333	1.34057	T２	PREDICTED: two pore calcium channel protein 1 [Malus domestica]
Unigene7102	145.333	329	-1.17872	H1	80.6667	144.333	-0.83936	H２	PREDICTED: uncharacterized protein LOC103450571 isoform X5 [Malus domestica]
Unigene7106	1445.33	1026.67	0.493434	T1	901	531.667	0.761005	T２	PREDICTED: LOW QUALITY PROTEIN: probable helicase MAGATAMA 3 [Malus domestica]
Unigene7119	298	132.667	1.16751	T1	94	33.6667	1.48134	T２	PREDICTED: uncharacterized protein LOC103433428 [Malus domestica]
Unigene7124	61.6667	207.667	-1.75171	H1	44	125	-1.50635	H２	PREDICTED: LOW QUALITY PROTEIN: uncharacterized protein LOC103439326 [Malus domestica]
Unigene7126	3465.33	2076.67	0.738724	T1	#N/A	#N/A	#N/A	#N/A	PREDICTED: 4-coumarate--CoA ligase-like 10 [Malus domestica]
Unigene7159	#N/A	#N/A	#N/A	#N/A	109.667	26	2.07654	T２	PREDICTED: heat stress transcription factor C-1-like [Malus domestica]
Unigene7166	586.333	1008.33	-0.78218	H1	#N/A	#N/A	#N/A	#N/A	PREDICTED: DNA polymerase theta [Malus domestica]
Unigene7174	193	790	-2.03325	H1	104.667	436	-2.05853	H２	PREDICTED: uncharacterized protein LOC103430198 isoform X2 [Malus domestica]
Unigene7179	21.6667	91.3333	-2.07566	H1	15	87	-2.53605	H２	PREDICTED: BTB/POZ domain-containing protein At4g08455-like [Malus domestica]
Unigene7197	29.3333	129.333	-2.14048	H1	16.6667	40.3333	-1.27501	H２	PREDICTED: uncharacterized protein LOC103335472 [Prunus mume] >gi|645262308|ref|XP_008236703.1| PREDICTED: uncharacterized protein LOC103335472 [Prunus mume] >gi|645262311|ref|XP_008236704.1| PREDICTED: uncharacterized protein LOC103335472 [Prunus mume]
Unigene7201	4353	6611.67	-0.603004	H1	1632.33	2707.33	-0.729937	H２	PREDICTED: uncharacterized protein LOC103449476 [Malus domestica]
Unigene7203	23.3333	136.333	-2.54667	H1	14.3333	59	-2.04134	H２	PREDICTED: E3 SUMO-protein ligase MMS21 isoform X3 [Malus domestica]
Unigene7209	#N/A	#N/A	#N/A	#N/A	36.6667	1.66667	4.45943	T２	PREDICTED: uncharacterized protein LOC103447800 [Malus domestica]
Unigene7215	126.667	31.3333	2.01527	T1	44.6667	13.6667	1.70854	T２	PREDICTED: patellin-3-like [Malus domestica] >gi|658024918|ref|XP_008347858.1| PREDICTED: patellin-3-like [Malus domestica]
Unigene7232	83.6667	330	-1.97974	H1	43.6667	175.667	-2.00824	H２	PREDICTED: cyclic dof factor 3-like [Prunus mume]
Unigene7252	42.3333	211.667	-2.32193	H1	14.6667	83	-2.50057	H２	PREDICTED: transcription factor BIM1 [Malus domestica]
Unigene7273	48.3333	14	1.78759	T1	#N/A	#N/A	#N/A	#N/A	nodulation-signaling pathway 1 protein [Malus domestica] >gi|302399045|gb|ADL36817.1| SCL domain class transcription factor [Malus domestica]
Unigene7278	1300	179.667	2.85512	T1	720	107.333	2.7459	T２	putative polyprotein (retrotrasposon protein) [Malus domestica]
Unigene7282	34.3333	0	#DIV/0!	T1	39.3333	0.333333	6.88264	T２	PREDICTED: uncharacterized protein LOC103416900 [Malus domestica]
Unigene7285	16	62.6667	-1.96963	H1	#N/A	#N/A	#N/A	#N/A	PREDICTED: putative receptor-like protein kinase At3g47110, partial [Malus domestica]
Unigene7288	762.667	4666.33	-2.61316	H1	4812	8722.67	-0.858133	H２	PREDICTED: glutamic acid-rich protein-like [Malus domestica]
Unigene7292	#N/A	#N/A	#N/A	#N/A	172	301	-0.807355	H２	PREDICTED: cadmium-induced protein AS8-like [Malus domestica]
Unigene7293	95.6667	260.333	-1.44427	H1	#N/A	#N/A	#N/A	#N/A	PREDICTED: protein ROOT PRIMORDIUM DEFECTIVE 1 [Prunus mume]
Unigene7294	442.667	1014	-1.19577	H1	218.333	586	-1.42437	H２	PREDICTED: uncharacterized protein LOC103402612 [Malus domestica] >gi|658008764|ref|XP_008339575.1| PREDICTED: uncharacterized protein LOC103402612 [Malus domestica]
Unigene7297	89.3333	237.333	-1.40964	H1	#N/A	#N/A	#N/A	#N/A	PREDICTED: uncharacterized protein LOC103423635 [Malus domestica]
Unigene7298	22.6667	53	-1.22542	H1	#N/A	#N/A	#N/A	#N/A	PREDICTED: protein NRT1/ PTR FAMILY 2.6-like [Prunus mume]
Unigene7299	#N/A	#N/A	#N/A	#N/A	2911.67	1827.33	0.672105	T２	PREDICTED: lysine-specific demethylase 5B [Malus domestica]
Unigene7300	4090.33	6737	-0.719888	H1	1153.33	2617	-1.1821	H２	PREDICTED: hypersensitive-induced response protein 2 [Malus domestica] >gi|658009458|ref|XP_008339941.1| PREDICTED: hypersensitive-induced response protein 2 [Malus domestica]
Unigene7302	64	9	2.83007	T1	39.3333	0.666667	5.88264	T２	PREDICTED: presequence protease 1, chloroplastic/mitochondrial-like [Solanum lycopersicum]
Unigene7309	70	230.333	-1.7183	H1	37.6667	86	-1.19105	H２	hypothetical protein PRUPE_ppa024074mg [Prunus persica] >gi|462398663|gb|EMJ04331.1| hypothetical protein PRUPE_ppa024074mg [Prunus persica]
Unigene7320	149	314.333	-1.07698	H1	96	158	-0.718818	H２	PREDICTED: structure-specific endonuclease subunit slx1-like isoform X1 [Malus domestica]
Unigene7322	11.3333	34.3333	-1.59904	H1	5.66667	25.6667	-2.17932	H２	PREDICTED: F-box protein At2g02240-like [Malus domestica]
Unigene7326	253	115	1.1375	T1	103	38	1.43857	T２	PREDICTED: 1-aminocyclopropane-1-carboxylate synthase 8-like [Malus domestica]
Unigene7328	1234.67	1764	-0.514729	H1	#N/A	#N/A	#N/A	#N/A	PREDICTED: kelch repeat-containing protein At3g27220 [Malus domestica]
Unigene7331	83	214.667	-1.37091	H1	24.6667	148	-2.58496	H２	NAD-dependent sorbitol dehydrogenase 2 [Malus domestica]
Unigene7348	71	35.6667	0.993243	T1	59	21.3333	1.46761	T２	PREDICTED: 3-epi-6-deoxocathasterone 23-monooxygenase [Malus domestica]
Unigene7353	#N/A	#N/A	#N/A	#N/A	13	27	-1.05445	H２	PREDICTED: uncharacterized protein LOC103426840 [Malus domestica]
Unigene7364	93	164	-0.818393	H1	#N/A	#N/A	#N/A	#N/A	PREDICTED: uncharacterized protein LOC103322498 [Prunus mume]
Unigene7376	19	67.3333	-1.82532	H1	15.3333	39.6667	-1.37126	H２	PREDICTED: LOW QUALITY PROTEIN: uncharacterized protein LOC103442229 [Malus domestica]
Unigene7383	51.3333	402.333	-2.97042	H1	19.6667	222	-3.49674	H２	PREDICTED: tyrosine aminotransferase-like [Malus domestica]
Unigene7399	13.3333	59	-2.14568	H1	7	23.3333	-1.73697	H２	PREDICTED: uncharacterized protein LOC103418750 [Malus domestica]
Unigene7435	27	49.6667	-0.879319	H1	#N/A	#N/A	#N/A	#N/A	uncharacterized protein LOC103440900 [Malus domestica] >gi|82604226|gb|ABB84757.1| MYB9 [Malus domestica]
Unigene7440	43.6667	114.667	-1.39284	H1	30	76.6667	-1.35364	H２	PREDICTED: uncharacterized protein LOC103440550 [Malus domestica]
Unigene7443	#N/A	#N/A	#N/A	#N/A	111.333	29.6667	1.90797	T２	PREDICTED: uncharacterized protein LOC103428435 [Malus domestica]
Unigene7447	619	961	-0.634597	H1	#N/A	#N/A	#N/A	#N/A	PREDICTED: TATA box-binding protein-associated factor RNA polymerase I subunit B [Malus domestica]
Unigene7461	91.6667	24.6667	1.89383	T1	50	8	2.64386	T２	PREDICTED: phosphatidylinositol/phosphatidylcholine transfer protein SFH12-like [Malus domestica]
Unigene7469	45.3333	200	-2.14136	H1	23.3333	104	-2.15612	H２	PREDICTED: uncharacterized protein LOC103435747 [Malus domestica]
Unigene7481	480.667	2715	-2.49784	H1	244.333	1160.33	-2.24762	H２	PREDICTED: probable LRR receptor-like serine/threonine-protein kinase At4g29180 [Malus domestica]
Unigene7505	92	39	1.23816	T1	#N/A	#N/A	#N/A	#N/A	PREDICTED: uncharacterized protein LOC103400366 [Malus domestica] >gi|658063806|ref|XP_008367831.1| PREDICTED: uncharacterized protein LOC103431453 [Malus domestica]
Unigene7506	101.333	196.333	-0.954196	H1	#N/A	#N/A	#N/A	#N/A	PREDICTED: AT-rich interactive domain-containing protein 3-like isoform X2 [Malus domestica]
Unigene7514	#N/A	#N/A	#N/A	#N/A	20.3333	5.66667	1.84327	T２	hypothetical protein PRUPE_ppa023382mg [Prunus persica] >gi|462399224|gb|EMJ04892.1| hypothetical protein PRUPE_ppa023382mg [Prunus persica]
Unigene7527	#N/A	#N/A	#N/A	#N/A	25.3333	58.6667	-1.2115	H２	PREDICTED: anthocyanidin 3-O-glucosyltransferase 2-like [Prunus mume]
Unigene7532	#N/A	#N/A	#N/A	#N/A	2081.33	2910.67	-0.483842	H２	uncharacterized LOC103400464 [Malus domestica] >gi|302399003|gb|ADL36796.1| NAC domain class transcription factor [Malus domestica]
Unigene7533	#N/A	#N/A	#N/A	#N/A	7446	3593.33	1.05114	T２	PREDICTED: transcription elongation factor SPT6 [Malus domestica]
Unigene7534	227.667	510.333	-1.16452	H1	139.333	207	-0.57109	H２	PREDICTED: probable disease resistance protein At5g63020 [Malus domestica]
Unigene7536	422.667	905	-1.0984	H1	269.333	486.333	-0.852553	H２	PREDICTED: presenilin-like protein At1g08700 [Malus domestica]
Unigene7538	604.667	815	-0.43066	H1	323	484.667	-0.585459	H２	PREDICTED: prolyl 4-hydroxylase subunit alpha-1 isoform X1 [Malus domestica]
Unigene7544	704.667	143	2.30093	T1	242.667	46.6667	2.37851	T２	PREDICTED: uncharacterized protein LOC103433940 isoform X2 [Malus domestica]
Unigene7554	1658	923.667	0.844	T1	931.667	499	0.900774	T２	PREDICTED: U-box domain-containing protein 34-like [Malus domestica]
Unigene7557	112	217	-0.954196	H1	#N/A	#N/A	#N/A	#N/A	PREDICTED: pentatricopeptide repeat-containing protein At4g28010-like [Malus domestica] >gi|657973828|ref|XP_008378728.1| PREDICTED: pentatricopeptide repeat-containing protein At4g28010-like [Malus domestica] >gi|657973830|ref|XP_008378729.1| PREDICTED: pentatricopeptide repeat-containing protein At4g28010-like [Malus domestica]
Unigene7561	267.333	171	0.644643	T1	172.333	56.6667	1.60463	T２	PREDICTED: LOW QUALITY PROTEIN: DNA polymerase zeta catalytic subunit-like [Malus domestica]
Unigene7568	217	548	-1.33648	H1	117.333	242.667	-1.04836	H２	PREDICTED: uncharacterized protein LOC103434789 [Malus domestica]
Unigene7571	469	1148.33	-1.29188	H1	294.667	627.333	-1.09015	H２	PREDICTED: pentatricopeptide repeat-containing protein At3g04760, chloroplastic-like [Malus domestica] >gi|658040468|ref|XP_008355828.1| PREDICTED: pentatricopeptide repeat-containing protein At3g04760, chloroplastic-like [Malus domestica]
Unigene7575	#N/A	#N/A	#N/A	#N/A	193.667	93.3333	1.05311	T２	PREDICTED: pentatricopeptide repeat-containing protein At3g18110, chloroplastic [Malus domestica]
Unigene7578	1186.67	1911.67	-0.687916	H1	517	715.667	-0.469124	H２	PREDICTED: uncharacterized protein LOC103433397 isoform X2 [Malus domestica]
Unigene7588	4416.67	6619.67	-0.583801	H1	2428.67	3311.33	-0.447248	H２	PREDICTED: nicalin-1-like [Malus domestica]
Unigene7601	32.6667	589.333	-4.17319	H1	25.3333	225.333	-3.15295	H２	PREDICTED: sulfiredoxin, chloroplastic/mitochondrial [Malus domestica]
Unigene7607	#N/A	#N/A	#N/A	#N/A	39.3333	99.3333	-1.33653	H２	PREDICTED: uncharacterized protein LOC103449799 [Malus domestica] >gi|658029675|ref|XP_008350298.1| PREDICTED: uncharacterized protein LOC103413619 [Malus domestica]
Unigene7611	536.667	1689.33	-1.65436	H1	338	771.333	-1.19033	H２	PREDICTED: bifunctional phosphatase IMPL2, chloroplastic-like isoform X1 [Malus domestica]
Unigene7617	#N/A	#N/A	#N/A	#N/A	493.667	716.333	-0.537094	H２	PREDICTED: transmembrane protein 258-like [Malus domestica]
Unigene7619	35.6667	123.667	-1.79381	H1	18.6667	58.3333	-1.64386	H２	PREDICTED: uncharacterized protein LOC103433899 [Malus domestica]
Unigene7621	28	265.667	-3.24612	H1	17.6667	111.667	-2.6601	H２	PREDICTED: replication factor A protein 1-like [Malus domestica]
Unigene7636	#N/A	#N/A	#N/A	#N/A	85	141.667	-0.736966	H２	PREDICTED: uncharacterized protein LOC103455105 [Malus domestica]
Unigene7639	#N/A	#N/A	#N/A	#N/A	105	61	0.783508	T２	PREDICTED: soluble inorganic pyrophosphatase 1, chloroplastic-like [Malus domestica] >gi|658053405|ref|XP_008362453.1| PREDICTED: soluble inorganic pyrophosphatase 1, chloroplastic-like [Malus domestica]
Unigene7641	80.3333	299.333	-1.89768	H1	87.6667	221.333	-1.33612	H２	PREDICTED: uncharacterized protein LOC103443808 [Malus domestica]
Unigene7643	994	1835	-0.884462	H1	614	1492.67	-1.28158	H２	PREDICTED: LOW QUALITY PROTEIN: receptor-like protein kinase FERONIA [Malus domestica]
Unigene7644	3870.33	6334	-0.710659	H1	1910.33	3364.33	-0.816496	H２	PREDICTED: pentatricopeptide repeat-containing protein At1g30610, chloroplastic-like [Malus domestica]
Unigene7656	#N/A	#N/A	#N/A	#N/A	152	264	-0.796467	H２	PREDICTED: copper transporter 6-like [Malus domestica]
Unigene7658	#N/A	#N/A	#N/A	#N/A	25.3333	2.66667	3.24793	T２	PREDICTED: uncharacterized protein LOC103414807 [Malus domestica]
Unigene7668	315.333	69.6667	2.17834	T1	223	67.3333	1.72765	T２	PREDICTED: pyruvate, phosphate dikinase, chloroplastic-like [Malus domestica] >gi|658011291|ref|XP_008340882.1| PREDICTED: pyruvate, phosphate dikinase, chloroplastic-like [Malus domestica]
Unigene7672	#N/A	#N/A	#N/A	#N/A	16.6667	57.6667	-1.79077	H２	ribulose bisphosphate carboxylase/oxygenase activase, chloroplastic [Malus domestica] >gi|3914605|sp|Q40281.1|RCA_MALDO RecName: Full=Ribulose bisphosphate carboxylase/oxygenase activase, chloroplastic; Short=RA; Short=RuBisCO activase; Flags: Precursor >gi|415852|emb|CAA79857.1| ribulose-1,5-bisphosphate carboxylase/oxygenase activase [Malus domestica]
Unigene7677	664.333	440.333	0.593311	T1	406.333	197.667	1.03959	T２	PREDICTED: transcription factor BIM2-like [Malus domestica]
Unigene7687	6374.67	11229.3	-0.81685	H1	2558.33	4735.67	-0.888363	H２	PREDICTED: probable voltage-gated potassium channel subunit beta [Malus domestica]
Unigene7688	2960	564.333	2.39098	T1	2033.67	276	2.88134	T２	PREDICTED: uncharacterized protein LOC103407689 [Malus domestica]
Unigene7692	319	472.333	-0.566249	H1	#N/A	#N/A	#N/A	#N/A	PREDICTED: LOW QUALITY PROTEIN: protein TIME FOR COFFEE [Malus domestica]
Unigene7694	76	826.333	-3.44265	H1	18.6667	313.333	-4.06916	H２	PREDICTED: uncharacterized protein LOC103434602 [Malus domestica]
Unigene7703	20	73.3333	-1.87447	H1	90.3333	243.333	-1.4296	H２	PREDICTED: uncharacterized protein LOC103405936 isoform X1 [Malus domestica]
Unigene7704	24.3333	49.3333	-1.01963	H1	13.6667	35	-1.35669	H２	PREDICTED: transcription factor E2FC-like [Malus domestica]
Unigene7709	148	230	-0.636037	H1	#N/A	#N/A	#N/A	#N/A	PREDICTED: deSI-like protein At4g17486 [Malus domestica] >gi|658043102|ref|XP_008357181.1| PREDICTED: deSI-like protein At4g17486 [Malus domestica]
Unigene7711	#N/A	#N/A	#N/A	#N/A	56.3333	16.6667	1.75702	T２	PREDICTED: uncharacterized protein LOC103427080 [Malus domestica]
Unigene7715	#N/A	#N/A	#N/A	#N/A	163.667	276	-0.753908	H２	hyom protein [Capsicum annuum]
Unigene7718	48	125.333	-1.38466	H1	34	55.3333	-0.702614	H２	hypothetical protein PRUPE_ppa018572mg [Prunus persica] >gi|462423706|gb|EMJ27969.1| hypothetical protein PRUPE_ppa018572mg [Prunus persica]
Unigene7729	18.3333	35.6667	-0.960107	H1	#N/A	#N/A	#N/A	#N/A	PREDICTED: UDP-glycosyltransferase 85A3-like [Malus domestica] >gi|657963105|ref|XP_008373153.1| PREDICTED: UDP-glycosyltransferase 85A3-like [Malus domestica]
Unigene7732	#N/A	#N/A	#N/A	#N/A	544	340	0.678072	T２	PREDICTED: LOW QUALITY PROTEIN: SET and MYND domain-containing protein 4 [Malus domestica]
Unigene7734	70.3333	10	2.81421	T1	36.3333	5	2.86129	T２	PREDICTED: zinc finger AN1 and C2H2 domain-containing stress-associated protein 11-like [Malus domestica]
Unigene7736	#N/A	#N/A	#N/A	#N/A	55	15	1.87447	T２	PREDICTED: uncharacterized protein LOC103332396 [Prunus mume]
Unigene7741	259.667	461.667	-0.830191	H1	#N/A	#N/A	#N/A	#N/A	PREDICTED: uncharacterized protein LOC103441330 [Malus domestica]
Unigene7744	44.6667	129.667	-1.53754	H1	42.3333	93.6667	-1.14574	H２	PREDICTED: uncharacterized protein LOC103403320 [Malus domestica]
Unigene7746	18	88	-2.28951	H1	#N/A	#N/A	#N/A	#N/A	PREDICTED: aspartic proteinase nepenthesin-1 [Malus domestica]
Unigene7761	1537.33	2045	-0.411671	H1	1641.33	2032.67	-0.308505	H２	PREDICTED: glucose-6-phosphate 1-dehydrogenase, chloroplastic-like [Malus domestica]
Unigene7766	310	629.667	-1.02232	H1	129	241	-0.901662	H２	PREDICTED: uncharacterized protein LOC103445120 isoform X3 [Malus domestica]
Unigene7780	1837.67	1153	0.672483	T1	982.333	453	1.1167	T２	PREDICTED: neurochondrin [Malus domestica]
Unigene7786	70.3333	136.667	-0.958381	H1	37.6667	76	-1.01271	H２	hypothetical protein PRUPE_ppb002505mg [Prunus persica] >gi|462416497|gb|EMJ21234.1| hypothetical protein PRUPE_ppb002505mg [Prunus persica]
Unigene7802	85	472	-2.47325	H1	68.3333	218.333	-1.67587	H２	PREDICTED: uncharacterized protein LOC103414609 isoform X2 [Malus domestica]
Unigene7813	73.3333	183	-1.3193	H1	31.6667	82.3333	-1.37851	H２	PREDICTED: uncharacterized protein LOC103400559 [Malus domestica]
Unigene7822	72.6667	123.667	-0.767091	H1	33.6667	59	-0.809394	H２	PREDICTED: SPX domain-containing membrane protein At4g22990-like isoform X1 [Malus domestica] >gi|658054799|ref|XP_008363158.1| PREDICTED: SPX domain-containing membrane protein At4g22990-like isoform X1 [Malus domestica] >gi|658054801|ref|XP_008363159.1| PREDICTED: SPX domain-containing membrane protein At4g22990-like isoform X1 [Malus domestica]
Unigene7846	90.3333	202.333	-1.1634	H1	58	125.667	-1.11548	H２	PREDICTED: pentatricopeptide repeat-containing protein At4g21065-like [Malus domestica] >gi|658027443|ref|XP_008349153.1| PREDICTED: pentatricopeptide repeat-containing protein At4g21065-like [Malus domestica]
Unigene7859	#N/A	#N/A	#N/A	#N/A	71	34.3333	1.04821	T２	PREDICTED: protein RRP45A-like [Malus domestica]
Unigene7864	90.3333	233.667	-1.37112	H1	210.333	69.6667	1.59414	T２	PREDICTED: uncharacterized protein At4g14450, chloroplastic-like [Malus domestica] >gi|658049424|ref|XP_008360404.1| PREDICTED: uncharacterized protein At4g14450, chloroplastic-like [Malus domestica]
Unigene7881	770.333	1172.67	-0.606238	H1	#N/A	#N/A	#N/A	#N/A	PREDICTED: alpha-glucan water dikinase 2 isoform X2 [Malus domestica]
Unigene7884	30.3333	102.667	-1.75899	H1	58	30	0.95109	T２	PREDICTED: kinesin-like protein KIF22-A [Prunus mume]
Unigene7888	1793.67	1057.33	0.762482	T1	815.333	385	1.08253	T２	PREDICTED: protein REVEILLE 3 [Malus domestica] >gi|658016142|ref|XP_008343412.1| PREDICTED: protein REVEILLE 3-like [Malus domestica] >gi|658036907|ref|XP_008354011.1| PREDICTED: protein REVEILLE 3-like [Malus domestica]
Unigene7889	148.667	108.667	0.452172	T1	90.6667	29.3333	1.62803	T２	PREDICTED: uncharacterized protein LOC103414010 isoform X3 [Malus domestica]
Unigene7901	25.6667	9.33333	1.45943	T1	#N/A	#N/A	#N/A	#N/A	PREDICTED: endonuclease 1-like [Malus domestica]
Unigene7902	68.3333	143.333	-1.06871	H1	36.3333	70.6667	-0.959736	H２	PREDICTED: protein WALLS ARE THIN 1-like [Malus domestica]
Unigene7911	29	144	-2.31194	H1	6.33333	77	-3.60382	H２	PREDICTED: uncharacterized protein LOC103417306 [Malus domestica]
Unigene7915	137.333	57.3333	1.26024	T1	31.3333	8	1.96963	T２	PREDICTED: uncharacterized protein LOC103423344 [Malus domestica]
Unigene7920	34.6667	1.33333	4.70044	T1	24	7.33333	1.71049	T２	PREDICTED: uncharacterized protein LOC103421741 isoform X1 [Malus domestica]
Unigene7932	663	1001	-0.594361	H1	#N/A	#N/A	#N/A	#N/A	PREDICTED: uncharacterized protein LOC103439375 [Malus domestica]
Unigene7939	#N/A	#N/A	#N/A	#N/A	16.3333	2.33333	2.80735	T２	PREDICTED: uncharacterized protein LOC103422353 [Malus domestica]
Unigene7958	100	24.3333	2.03899	T1	49	10.6667	2.19967	T２	PREDICTED: uncharacterized protein LOC103406224 [Malus domestica]
Unigene7962	28.3333	57.3333	-1.01687	H1	#N/A	#N/A	#N/A	#N/A	PREDICTED: peroxisomal fatty acid beta-oxidation multifunctional protein AIM1-like [Malus domestica]
Unigene7967	173.667	332.667	-0.937756	H1	183.667	308	-0.745841	H２	PREDICTED: uncharacterized protein LOC103438018 [Malus domestica]
Unigene7973	86.3333	202.667	-1.23112	H1	51.6667	98	-0.923548	H２	PREDICTED: biotin carboxylase 1, chloroplastic-like [Malus domestica]
Unigene7974	53.3333	177	-1.73064	H1	34	107.333	-1.65849	H２	PREDICTED: sister chromatid cohesion 1 protein 3-like [Malus domestica] >gi|657966877|ref|XP_008375141.1| PREDICTED: sister chromatid cohesion 1 protein 3-like [Malus domestica]
Unigene7977	859	514.333	0.739954	T1	#N/A	#N/A	#N/A	#N/A	PREDICTED: myb-related protein 315-like [Malus domestica]
Unigene7980	3179	11287.3	-1.82806	H1	2409	5521	-1.1965	H２	PREDICTED: small subunit processome component 20 homolog isoform X3 [Malus domestica]
Unigene7994	#N/A	#N/A	#N/A	#N/A	217.333	320	-0.558162	H２	PREDICTED: CRIB domain-containing protein RIC10-like [Malus domestica] >gi|657959150|ref|XP_008371116.1| PREDICTED: CRIB domain-containing protein RIC10-like [Malus domestica]
Unigene8000	667.667	1299.67	-0.960942	H1	#N/A	#N/A	#N/A	#N/A	PREDICTED: anaphase-promoting complex subunit 6 [Malus domestica]
Unigene8002	211.333	811	-1.94018	H1	142	293.333	-1.04665	H２	PREDICTED: plasma membrane-associated cation-binding protein 1-like [Malus domestica] >gi|657960720|ref|XP_008371940.1| PREDICTED: plasma membrane-associated cation-binding protein 1-like [Malus domestica]
Unigene8006	134.333	468.333	-1.80172	H1	107	169.333	-0.662255	H２	PREDICTED: uncharacterized protein LOC103454152 [Malus domestica]
Unigene8011	338	487.333	-0.527886	H1	151.333	300.667	-0.990435	H２	PREDICTED: uncharacterized protein LOC103430062 [Malus domestica]
Unigene8012	904.667	441.333	1.03552	T1	#N/A	#N/A	#N/A	#N/A	PREDICTED: programmed cell death 6-interacting protein [Malus domestica]
Unigene8015	3354.67	5846.33	-0.801363	H1	1815	2568.33	-0.500863	H２	PREDICTED: calcium sensing receptor, chloroplastic-like [Malus domestica]
Unigene8017	277	145.333	0.93052	T1	937.667	506.333	0.888988	T２	hypothetical protein PRUPE_ppa001352mg [Prunus persica] >gi|462395060|gb|EMJ00859.1| hypothetical protein PRUPE_ppa001352mg [Prunus persica]
Unigene8022	155.333	436.333	-1.49006	H1	#N/A	#N/A	#N/A	#N/A	PREDICTED: probable WRKY transcription factor 31 [Malus domestica]
Unigene8026	#N/A	#N/A	#N/A	#N/A	1490.33	862.333	0.789317	T２	PREDICTED: structural maintenance of chromosomes protein 6B-like [Malus domestica]
Unigene8027	1155	399	1.53343	T1	422	209.667	1.00915	T２	PREDICTED: putative UDP-glucose flavonoid 3-O-glucosyltransferase 3 [Malus domestica]
Unigene8029	#N/A	#N/A	#N/A	#N/A	783.667	359.333	1.12492	T２	PREDICTED: metal transporter Nramp6-like [Malus domestica] >gi|658037246|ref|XP_008354190.1| PREDICTED: metal transporter Nramp6-like [Malus domestica] >gi|658037248|ref|XP_008354191.1| PREDICTED: metal transporter Nramp6-like [Malus domestica]
Unigene8031	262.667	65	2.01472	T1	184.667	219.667	-0.250392	H２	PREDICTED: G-type lectin S-receptor-like serine/threonine-protein kinase At1g11410 [Malus domestica]
Unigene8034	#N/A	#N/A	#N/A	#N/A	579.667	385	0.590365	T２	PREDICTED: uncharacterized protein LOC103440684 [Malus domestica]
Unigene8036	1716	34.3333	5.6433	T1	545.333	151.333	1.84941	T２	PREDICTED: exosome complex component RRP43 [Malus domestica]
Unigene8042	82.6667	27	1.61435	T1	33.3333	105.333	-1.65992	H２	PREDICTED: transcriptional activator Myb-like [Malus domestica]
Unigene8043	349	511	-0.550096	H1	138	184.667	-0.420255	H２	PREDICTED: cytochrome P450 90B1-like isoform X1 [Malus domestica]
Unigene8052	#N/A	#N/A	#N/A	#N/A	177.667	97.3333	0.868167	T２	PREDICTED: GDSL esterase/lipase At3g27950 [Malus domestica]
Unigene8056	222.667	375	-0.752005	H1	#N/A	#N/A	#N/A	#N/A	PREDICTED: endonuclease 2-like [Malus domestica]
Unigene8064	#N/A	#N/A	#N/A	#N/A	172.333	83.6667	1.04248	T２	PREDICTED: TMV resistance protein N-like isoform X1 [Malus domestica]
Unigene8066	383	580.333	-0.599537	H1	203.333	290	-0.512206	H２	PREDICTED: transcription factor bHLH106-like [Malus domestica]
Unigene8067	48.6667	123	-1.33765	H1	12.3333	23.3333	-0.91983	H２	PREDICTED: dentin sialophosphoprotein [Prunus mume]
Unigene8093	411	1351.67	-1.71753	H1	207	625.667	-1.59576	H２	sorbitol transporter [Malus domestica]
Unigene8100	212	52.3333	2.01826	T1	152.667	35.6667	2.09774	T２	PREDICTED: uncharacterized protein LOC103446021 [Malus domestica]
Unigene8124	#N/A	#N/A	#N/A	#N/A	61.6667	226.333	-1.87589	H２	PREDICTED: dirigent protein 22-like [Malus domestica] >gi|658027979|ref|XP_008349419.1| PREDICTED: dirigent protein 22-like [Malus domestica]
Unigene8125	87.3333	56.6667	0.624032	T1	57	0	#DIV/0!	T２	PREDICTED: uncharacterized protein LOC103438332 [Malus domestica]
Unigene8128	180.333	309.333	-0.778496	H1	#N/A	#N/A	#N/A	#N/A	PREDICTED: pentatricopeptide repeat-containing protein At4g19440, chloroplastic-like [Malus domestica]
Unigene8129	22.6667	76	-1.74543	H1	16.6667	44.3333	-1.41143	H２	PREDICTED: protein IQ-DOMAIN 1-like [Malus domestica] >gi|657983177|ref|XP_008383658.1| PREDICTED: protein IQ-DOMAIN 1-like [Malus domestica]
Unigene8136	388.667	675.667	-0.797778	H1	150.667	210	-0.479029	H２	PREDICTED: RING-H2 finger protein ATL63 [Malus domestica] >gi|658039032|ref|XP_008355080.1| PREDICTED: RING-H2 finger protein ATL63-like [Malus domestica]
Unigene8137	3471.67	14636.3	-2.07585	H1	1764.67	6268	-1.82861	H２	PREDICTED: arogenate dehydratase/prephenate dehydratase 6, chloroplastic-like [Malus domestica]
Unigene8144	90.3333	233.667	-1.37112	H1	68.3333	231	-1.75723	H２	PREDICTED: CASP-like protein ARALYDRAFT_485429 [Malus domestica]
Unigene8147	87.3333	825	-3.23979	H1	200.667	541	-1.43083	H２	hypothetical protein PRUPE_ppa010306mg [Prunus persica] >gi|462424475|gb|EMJ28738.1| hypothetical protein PRUPE_ppa010306mg [Prunus persica]
Unigene8160	145	64.3333	1.17241	T1	102	25.6667	1.9906	T２	PREDICTED: serine carboxypeptidase-like 17 isoform X2 [Prunus mume]
Unigene8166	60.6667	358.333	-2.56233	H1	108.667	215.333	-0.986662	H２	PREDICTED: ethylene-responsive transcription factor 5-like [Malus domestica]
Unigene8169	90	276	-1.61667	H1	38.3333	188.333	-2.29662	H２	PREDICTED: protein spinster-like [Malus domestica] >gi|657997395|ref|XP_008391079.1| PREDICTED: protein spinster-like [Malus domestica]
Unigene8173	124	195.333	-0.655598	H1	54.3333	163.333	-1.58791	H２	PREDICTED: haloalkane dehalogenase-like [Fragaria vesca subsp. vesca]
Unigene8179	#N/A	#N/A	#N/A	#N/A	456	3293.33	-2.85244	H２	PREDICTED: auxin-binding protein ABP19a [Malus domestica]
Unigene8181	98	30.6667	1.67611	T1	51.6667	9.66667	2.41814	T２	PREDICTED: uncharacterized protein LOC103449768 [Malus domestica]
Unigene8182	18	3.66667	2.29546	T1	60.6667	3	4.33787	T２	PREDICTED: outer dense fiber protein 2-like [Malus domestica]
Unigene8188	58	0	#DIV/0!	T1	#N/A	#N/A	#N/A	#N/A	PREDICTED: glutathione transferase GST 23-like isoform 1 [Fragaria vesca subsp. vesca]
Unigene8191	123	415.333	-1.75561	H1	55.6667	108	-0.956146	H２	PREDICTED: protein TONSOKU-like isoform X4 [Malus domestica]
Unigene8197	#N/A	#N/A	#N/A	#N/A	39.6667	8	2.30986	T２	PREDICTED: DNA polymerase zeta catalytic subunit-like [Malus domestica]
Unigene8204	54	21.3333	1.33985	T1	#N/A	#N/A	#N/A	#N/A	PREDICTED: WPP domain-associated protein-like [Malus domestica] >gi|658057049|ref|XP_008364288.1| PREDICTED: WPP domain-associated protein-like [Malus domestica]
Unigene8207	102.333	183.333	-0.841193	H1	70.6667	109.667	-0.634023	H２	hypothetical protein PRUPE_ppa022713mg [Prunus persica] >gi|462406406|gb|EMJ11870.1| hypothetical protein PRUPE_ppa022713mg [Prunus persica]
Unigene8212	11.6667	39.3333	-1.75336	H1	#N/A	#N/A	#N/A	#N/A	PREDICTED: RAB6-interacting golgin-like [Malus domestica] >gi|658042466|ref|XP_008356852.1| PREDICTED: RAB6-interacting golgin-like [Malus domestica]
Unigene8216	217.333	58.6667	1.8893	T1	#N/A	#N/A	#N/A	#N/A	PREDICTED: ABC transporter G family member 11-like [Malus domestica]
Unigene8219	727.333	1458	-1.0033	H1	372.333	607.667	-0.706685	H２	PREDICTED: uncharacterized protein At2g02148 isoform X1 [Malus domestica]
Unigene8222	2670.67	1965.67	0.442181	T1	#N/A	#N/A	#N/A	#N/A	PREDICTED: uncharacterized protein LOC103449350 [Malus domestica]
Unigene8226	184.667	512.667	-1.4731	H1	74.3333	189.333	-1.34885	H２	PREDICTED: uncharacterized protein LOC103412705 [Malus domestica]
Unigene8229	158	260.333	-0.720435	H1	66.3333	132.333	-0.996371	H２	PREDICTED: macrophage migration inhibitory factor homolog [Malus domestica]
Unigene8231	8.66667	21.6667	-1.32193	H1	#N/A	#N/A	#N/A	#N/A	PREDICTED: proline-rich receptor-like protein kinase PERK14 [Malus domestica]
Unigene8234	#N/A	#N/A	#N/A	#N/A	91	145	-0.672114	H２	PREDICTED: SRSF protein kinase 1-like [Malus domestica] >gi|658038097|ref|XP_008354609.1| PREDICTED: SRSF protein kinase 1-like [Malus domestica]
Unigene8237	#N/A	#N/A	#N/A	#N/A	24.6667	123.333	-2.32193	H２	PREDICTED: LOW QUALITY PROTEIN: glutathione S-transferase F9-like [Malus domestica]
Unigene8244	75.6667	35	1.1123	T1	35	9.33333	1.90689	T２	hypothetical protein PRUPE_ppa025076mg [Prunus persica] >gi|462409018|gb|EMJ14352.1| hypothetical protein PRUPE_ppa025076mg [Prunus persica]
Unigene8248	#N/A	#N/A	#N/A	#N/A	501.667	650.333	-0.37445	H２	PREDICTED: uncharacterized protein LOC103400444 [Malus domestica]
Unigene8254	848	1116.33	-0.396632	H1	#N/A	#N/A	#N/A	#N/A	hypothetical protein PRUPE_ppa002909mg [Prunus persica] >gi|462418942|gb|EMJ23205.1| hypothetical protein PRUPE_ppa002909mg [Prunus persica]
Unigene8261	84	159.667	-0.926602	H1	#N/A	#N/A	#N/A	#N/A	PREDICTED: uncharacterized protein LOC103444268 [Malus domestica]
Unigene8273	1340	2778.33	-1.05199	H1	464.667	1394.67	-1.58565	H２	PREDICTED: phosphatidylcholine:diacylglycerol cholinephosphotransferase 1-like [Malus domestica]
Unigene8285	120	379.333	-1.66043	H1	113.667	228.333	-1.00633	H２	PREDICTED: clustered mitochondria protein [Malus domestica]
Unigene8288	#N/A	#N/A	#N/A	#N/A	948	1816	-0.937805	H２	PREDICTED: peroxiredoxin Q, chloroplastic-like [Malus domestica]
Unigene8289	625.333	102	2.61606	T1	192.667	44.3333	2.11964	T２	PREDICTED: putative receptor protein kinase ZmPK1 [Malus domestica]
Unigene8294	30.3333	158.333	-2.38399	H1	34.6667	99.3333	-1.51873	H２	PREDICTED: uncharacterized protein LOC103447059 [Malus domestica]
Unigene8304	#N/A	#N/A	#N/A	#N/A	72.6667	182.667	-1.32985	H２	PREDICTED: thymocyte nuclear protein 1-like [Prunus mume]
Unigene8314	#N/A	#N/A	#N/A	#N/A	29.6667	60.6667	-1.03206	H２	PREDICTED: U3 small nucleolar ribonucleoprotein protein IMP3-like [Malus domestica] >gi|658052970|ref|XP_008362223.1| PREDICTED: U3 small nucleolar ribonucleoprotein protein IMP3-like [Malus domestica]
Unigene8321	3223.33	1009.67	1.67467	T1	706.667	295.333	1.25869	T２	PREDICTED: uncharacterized protein LOC103455237 [Malus domestica]
Unigene8324	604.667	789.667	-0.385104	H1	#N/A	#N/A	#N/A	#N/A	PREDICTED: uncharacterized protein LOC103450366 [Malus domestica]
Unigene8325	#N/A	#N/A	#N/A	#N/A	631	609.667	0.0496193	T２	PREDICTED: cytochrome P450 81D11-like [Malus domestica]
Unigene8329	#N/A	#N/A	#N/A	#N/A	180	90.6667	0.989353	T２	PREDICTED: putative pentatricopeptide repeat-containing protein At1g31840 [Malus domestica]
Unigene8341	55	5	3.45943	T1	40	5.33333	2.90689	T２	PREDICTED: uncharacterized protein LOC103452694 [Malus domestica]
Unigene8348	22.6667	6	1.91754	T1	14.6667	0.666667	4.45943	T２	PREDICTED: PTI1-like tyrosine-protein kinase At3g15890 [Prunus mume]
Unigene8350	1011.67	605	0.741727	T1	#N/A	#N/A	#N/A	#N/A	PREDICTED: phospholipase A1-Igamma2, chloroplastic-like [Malus domestica]
Unigene8365	3363.33	621.667	2.43568	T1	1555	223.333	2.79964	T２	PREDICTED: sugar transporter ERD6-like 16 [Malus domestica]
Unigene8370	1192.33	1592	-0.417053	H1	544	925.333	-0.766367	H２	PREDICTED: ABC transporter B family member 2-like [Malus domestica]
Unigene8371	655.333	296	1.14663	T1	340	180.667	0.912204	T２	PREDICTED: LOW QUALITY PROTEIN: hydroxymethylglutaryl-CoA lyase, mitochondrial-like [Malus domestica]
Unigene8375	1262	2076.67	-0.718558	H1	691.333	889.667	-0.363883	H２	PREDICTED: fructose-1,6-bisphosphatase, chloroplastic [Malus domestica] >gi|658021979|ref|XP_008346398.1| PREDICTED: fructose-1,6-bisphosphatase, chloroplastic-like [Malus domestica]
Unigene8378	77	239.667	-1.6381	H1	#N/A	#N/A	#N/A	#N/A	PREDICTED: CST complex subunit CTC1 [Malus domestica]
Unigene8381	56.3333	10	2.49399	T1	32.3333	3.33333	3.27798	T２	PREDICTED: LOW QUALITY PROTEIN: uncharacterized protein LOC103445517 [Malus domestica]
Unigene8383	372.667	956	-1.35912	H1	280	354.667	-0.341037	H２	PREDICTED: uncharacterized protein LOC103425695 [Malus domestica]
Unigene8385	#N/A	#N/A	#N/A	#N/A	63.6667	158	-1.31131	H２	hypothetical protein EUGRSUZ_E00434, partial [Eucalyptus grandis]
Unigene8386	84.6667	304.667	-1.84737	H1	60	228.667	-1.93021	H２	hypothetical protein PRUPE_ppa011263mg [Prunus persica] >gi|462401521|gb|EMJ07078.1| hypothetical protein PRUPE_ppa011263mg [Prunus persica]
Unigene8391	263.333	143.333	0.877516	T1	#N/A	#N/A	#N/A	#N/A	PREDICTED: sodium/hydrogen exchanger 4 [Malus domestica]
Unigene8392	39	9.33333	2.06301	T1	22.6667	6.66667	1.76553	T２	hypothetical protein PRUPE_ppa027081mg [Prunus persica] >gi|462406890|gb|EMJ12354.1| hypothetical protein PRUPE_ppa027081mg [Prunus persica]
Unigene8396	2792	460.667	2.5995	T1	823.667	309	1.41445	T２	PREDICTED: putative methyltransferase DDB_G0268948 [Malus domestica]
Unigene8405	#N/A	#N/A	#N/A	#N/A	36.6667	85.3333	-1.21864	H２	PREDICTED: protein TRANSPARENT TESTA 12 [Malus domestica]
Unigene8407	252.667	651.333	-1.36616	H1	157.333	380.333	-1.27344	H２	PREDICTED: WAT1-related protein At2g37460-like [Malus domestica] >gi|657956727|ref|XP_008369848.1| PREDICTED: WAT1-related protein At2g37460-like [Malus domestica]
Unigene8415	44.6667	3	3.89616	T1	45.6667	1.33333	5.09803	T２	PREDICTED: (R)-mandelonitrile lyase 1-like [Malus domestica]
Unigene8417	4556	6694.67	-0.555244	H1	1689	3768.33	-1.15776	H２	PREDICTED: uncharacterized protein LOC103448094 [Malus domestica] >gi|658054297|ref|XP_008362903.1| PREDICTED: uncharacterized protein LOC103426593 [Malus domestica]
Unigene8418	684.333	2070.33	-1.59709	H1	#N/A	#N/A	#N/A	#N/A	PREDICTED: LOW QUALITY PROTEIN: kinesin-like protein KIF18B [Malus domestica]
Unigene8419	68.6667	309	-2.16993	H1	29	180.333	-2.63654	H２	PREDICTED: uncharacterized protein LOC103421925 [Malus domestica]
Unigene8423	376.333	533.333	-0.503026	H1	#N/A	#N/A	#N/A	#N/A	PREDICTED: uncharacterized mitochondrial protein ymf11 [Prunus mume]
Unigene8430	63.3333	157.667	-1.31584	H1	#N/A	#N/A	#N/A	#N/A	PREDICTED: protein ENHANCED DISEASE RESISTANCE 2 [Prunus mume]
Unigene8434	14415	175.333	6.36133	T1	1996	127	3.97421	T２	PREDICTED: uncharacterized protein LOC103323789 [Prunus mume]
Unigene8435	77.3333	30.3333	1.35019	T1	124.667	45	1.47008	T２	PREDICTED: F-box/kelch-repeat protein At3g23880-like [Malus domestica] >gi|658053435|ref|XP_008362470.1| PREDICTED: F-box/kelch-repeat protein At3g23880-like [Malus domestica]
Unigene8436	#N/A	#N/A	#N/A	#N/A	5.66667	81.6667	-3.84918	H２	PREDICTED: GDSL esterase/lipase At5g14450-like isoform X2 [Malus domestica]
Unigene8441	1105	151.667	2.86507	T1	644.333	92.6667	2.79768	T２	PREDICTED: uncharacterized protein LOC103436666 [Malus domestica]
Unigene8442	27.6667	6.33333	2.12711	T1	#N/A	#N/A	#N/A	#N/A	PREDICTED: L-gulonolactone oxidase-like [Malus domestica]
Unigene8444	#N/A	#N/A	#N/A	#N/A	552.333	909	-0.718741	H２	PREDICTED: uncharacterized protein LOC103431352 [Malus domestica]
Unigene8445	32	154	-2.26679	H1	28.6667	123.667	-2.10901	H２	PREDICTED: cyclin-U2-1-like isoform X1 [Malus domestica]
Unigene8447	#N/A	#N/A	#N/A	#N/A	583.333	910	-0.641546	H２	PREDICTED: nudix hydrolase 26, chloroplastic-like [Malus domestica]
Unigene8449	227.667	122	0.900042	T1	#N/A	#N/A	#N/A	#N/A	PREDICTED: uncharacterized protein LOC103409424 [Malus domestica]
Unigene8468	44.3333	171	-1.94753	H1	#N/A	#N/A	#N/A	#N/A	hypothetical protein PRUPE_ppa000089mg [Prunus persica] >gi|462423979|gb|EMJ28242.1| hypothetical protein PRUPE_ppa000089mg [Prunus persica]
Unigene8469	76	344.333	-2.17973	H1	19	115.333	-2.60174	H２	PREDICTED: cyclin-dependent kinase inhibitor 7-like isoform X1 [Prunus mume]
Unigene8470	248.333	36.6667	2.75974	T1	94	16.6667	2.4957	T２	PREDICTED: uncharacterized protein LOC103438638 [Malus domestica]
Unigene8475	1766	466.333	1.92105	T1	378	182.667	1.04917	T２	PREDICTED: uncharacterized protein LOC103403852 [Malus domestica]
Unigene8480	53	453	-3.09545	H1	#N/A	#N/A	#N/A	#N/A	PREDICTED: uncharacterized protein LOC103333999 [Prunus mume]
Unigene8481	215.667	437.333	-1.01993	H1	108.333	197.333	-0.865157	H２	PREDICTED: pentatricopeptide repeat-containing protein At5g66631 [Malus domestica]
Unigene8489	#N/A	#N/A	#N/A	#N/A	21	0.666667	4.97728	T２	PREDICTED: B3 domain-containing protein Os03g0212300-like [Prunus mume]
Unigene8491	#N/A	#N/A	#N/A	#N/A	479.667	258	0.894661	T２	PREDICTED: ENHANCER OF AG-4 protein 2 [Malus domestica]
Unigene8497	789	1128.67	-0.516522	H1	298	809.333	-1.44142	H２	PREDICTED: uncharacterized protein LOC103442632 [Malus domestica]
Unigene8506	939	2507	-1.41676	H1	654.333	990.333	-0.597888	H２	PREDICTED: anaphase-promoting complex subunit 1 [Malus domestica]
Unigene8507	#N/A	#N/A	#N/A	#N/A	81.3333	44.3333	0.875455	T２	MYB24 [Malus domestica]
Unigene8512	40.3333	16.3333	1.30415	T1	41	9.66667	2.08453	T２	PREDICTED: uncharacterized protein LOC103407907 [Malus domestica]
Unigene8518	106.333	190	-0.837405	H1	#N/A	#N/A	#N/A	#N/A	PREDICTED: uncharacterized protein LOC103449874 [Malus domestica]
Unigene8519	29.3333	58.6667	-1	H1	#N/A	#N/A	#N/A	#N/A	PREDICTED: LOW QUALITY PROTEIN: pentatricopeptide repeat-containing protein At4g21300-like [Malus domestica]
Unigene8525	142.667	9.66667	3.88349	T1	87	4.66667	4.22055	T２	PREDICTED: uncharacterized protein LOC103455558 [Malus domestica]
Unigene8527	146.667	466	-1.66779	H1	111.667	305.333	-1.45119	H２	PREDICTED: uncharacterized protein C115.02c-like [Malus domestica]
Unigene8531	322.667	951	-1.5594	H1	159.667	483.333	-1.59796	H２	PREDICTED: uncharacterized protein LOC103437044 [Malus domestica]
Unigene8538	155.333	58.6667	1.40475	T1	81	43	0.913585	T２	PREDICTED: uncharacterized protein LOC103434256 [Malus domestica]
Unigene8539	965	547.667	0.817231	T1	#N/A	#N/A	#N/A	#N/A	hypothetical protein PRUPE_ppa007848mg [Prunus persica] >gi|462411763|gb|EMJ16812.1| hypothetical protein PRUPE_ppa007848mg [Prunus persica]
Unigene8540	846.667	1160	-0.454259	H1	466.667	765.333	-0.713696	H２	PREDICTED: uncharacterized protein LOC103335402 [Prunus mume]
Unigene8542	228	638.333	-1.48528	H1	135.333	403.333	-1.57546	H２	PREDICTED: E3 ubiquitin-protein ligase RGLG2-like [Malus domestica]
Unigene8547	123.333	375.333	-1.60561	H1	96.3333	174.333	-0.855741	H２	hypothetical protein PRUPE_ppa002912mg [Prunus persica] >gi|462395705|gb|EMJ01504.1| hypothetical protein PRUPE_ppa002912mg [Prunus persica]
Unigene8551	140.667	165.333	-0.233097	H1	#N/A	#N/A	#N/A	#N/A	PREDICTED: protein kinase APK1A, chloroplastic-like [Prunus mume]
Unigene8553	#N/A	#N/A	#N/A	#N/A	110.667	50.3333	1.13663	T２	PREDICTED: chaperone protein dnaJ 1, mitochondrial isoform X3 [Malus domestica] >gi|658007439|ref|XP_008338900.1| PREDICTED: chaperone protein dnaJ 1, mitochondrial isoform X3 [Malus domestica]
Unigene8558	862	2.66667	8.33651	T1	112	2	5.80735	T２	PREDICTED: uncharacterized protein LOC103439734 [Malus domestica]
Unigene8563	#N/A	#N/A	#N/A	#N/A	111.667	307.333	-1.46061	H２	PREDICTED: uncharacterized protein LOC103433733 [Malus domestica]
Unigene8572	#N/A	#N/A	#N/A	#N/A	720	832.667	-0.209742	H２	PREDICTED: protein phosphatase 1 regulatory subunit pprA [Malus domestica] >gi|657946959|ref|XP_008387204.1| PREDICTED: protein phosphatase 1 regulatory subunit pprA [Malus domestica]
Unigene8573	#N/A	#N/A	#N/A	#N/A	29.3333	68.3333	-1.22005	H２	PREDICTED: uncharacterized protein LOC103441814 [Malus domestica] >gi|658024914|ref|XP_008347856.1| PREDICTED: uncharacterized protein LOC103410985 [Malus domestica]
Unigene8577	497.333	979.667	-0.978078	H1	279.333	515.333	-0.883518	H２	PREDICTED: uncharacterized protein LOC103445126 [Malus domestica]
Unigene8578	#N/A	#N/A	#N/A	#N/A	18144.7	25624.7	-0.497988	H２	PREDICTED: 60S ribosomal protein L8-3 [Malus domestica] >gi|657982633|ref|XP_008383361.1| PREDICTED: 60S ribosomal protein L8-3 [Malus domestica] >gi|657999691|ref|XP_008392284.1| PREDICTED: 60S ribosomal protein L8-3 [Malus domestica] >gi|658027413|ref|XP_008349141.1| PREDICTED: 60S ribosomal protein L8-3 [Malus domestica] >gi|658027415|ref|XP_008349142.1| PREDICTED: 60S ribosomal protein L8-3 […
Unigene8585	#N/A	#N/A	#N/A	#N/A	593	348.667	0.766184	T２	PREDICTED: rop guanine nucleotide exchange factor 1-like [Malus domestica]
Unigene8590	#N/A	#N/A	#N/A	#N/A	783.333	1392	-0.829461	H２	PREDICTED: nogo-B receptor [Malus domestica]
Unigene8592	110	1.33333	6.36632	T1	106	2	5.72792	T２	PREDICTED: uncharacterized protein LOC103343532 [Prunus mume]
Unigene8594	729.667	1038	-0.508497	H1	#N/A	#N/A	#N/A	#N/A	PREDICTED: LOW QUALITY PROTEIN: elongation of fatty acids protein 2-like [Malus domestica]
Unigene8599	#N/A	#N/A	#N/A	#N/A	239.333	862.333	-1.84922	H２	PREDICTED: sterol 3-beta-glucosyltransferase UGT80A2-like [Malus domestica]
Unigene8604	#N/A	#N/A	#N/A	#N/A	5.33333	18.3333	-1.78136	H２	PREDICTED: LOW QUALITY PROTEIN: pentatricopeptide repeat-containing protein At2g04860-like [Malus domestica]
Unigene8610	28995.3	6897	2.07178	T1	10849.3	3347.33	1.69652	T２	PREDICTED: long chain acyl-CoA synthetase 8 [Malus domestica]
Unigene8618	341	728.333	-1.09483	H1	225	390.667	-0.796013	H２	PREDICTED: uncharacterized protein LOC103434278 [Malus domestica]
Unigene8624	501	709.333	-0.501653	H1	#N/A	#N/A	#N/A	#N/A	PREDICTED: tRNA dimethylallyltransferase 2 [Malus domestica]
Unigene8633	5188	3227.67	0.684687	T1	1386	1748	-0.334778	H２	hypothetical protein PRUPE_ppa010070mg [Prunus persica] >gi|462396736|gb|EMJ02535.1| hypothetical protein PRUPE_ppa010070mg [Prunus persica]
Unigene8652	26.3333	216	-3.03607	H1	21.3333	121	-2.50383	H２	PREDICTED: uncharacterized protein LOC103420602 [Malus domestica]
Unigene8654	512.667	1059.33	-1.04706	H1	299.667	509	-0.764307	H２	PREDICTED: uncharacterized protein LOC103322381 [Prunus mume]
Unigene8656	1642.67	2146.33	-0.385834	H1	744	979.667	-0.396988	H２	PREDICTED: inorganic pyrophosphatase 3 [Malus domestica]
Unigene8661	241	690.333	-1.51826	H1	#N/A	#N/A	#N/A	#N/A	PREDICTED: uncharacterized protein LOC103400468 [Malus domestica]
Unigene8662	361	1324.67	-1.87556	H1	302	1192.33	-1.98117	H２	PREDICTED: probable inactive receptor kinase At4g23740 [Malus domestica] >gi|657945564|ref|XP_008380504.1| PREDICTED: probable inactive receptor kinase At4g23740 [Malus domestica] >gi|658054082|ref|XP_008362797.1| PREDICTED: probable inactive receptor kinase At4g23740 [Malus domestica] >gi|658054084|ref|XP_008362798.1| PREDICTED: probable inactive receptor kinase At4g23740 [Malus domestica]
Unigene8665	421.667	95.6667	2.14001	T1	214.667	68.3333	1.65144	T２	PREDICTED: uncharacterized protein LOC103416263 [Malus domestica]
Unigene8667	1751.33	2303.67	-0.395478	H1	820.667	1111	-0.436991	H２	PREDICTED: rhomboid-like protease 3 [Malus domestica]
Unigene8670	1052.33	361.333	1.54219	T1	#N/A	#N/A	#N/A	#N/A	PREDICTED: ethylene-responsive transcription factor ERF027-like [Malus domestica]
Unigene8676	1683.67	2354.33	-0.483712	H1	885.667	1117.33	-0.335224	H２	PREDICTED: probable acyl-activating enzyme 17, peroxisomal [Malus domestica]
Unigene8677	#N/A	#N/A	#N/A	#N/A	116.333	169.667	-0.544439	H２	PREDICTED: 26S protease regulatory subunit 6A-like [Malus domestica]
Unigene8678	653.667	1327	-1.02154	H1	#N/A	#N/A	#N/A	#N/A	PREDICTED: lysosomal beta glucosidase-like isoform X1 [Malus domestica]
Unigene8686	59.6667	251	-2.07269	H1	75	220	-1.55254	H２	PREDICTED: uncharacterized protein LOC103435083 [Malus domestica]
Unigene8689	710.667	1141.33	-0.683475	H1	465.333	581.333	-0.321101	H２	PREDICTED: PHD finger protein ING2-like [Malus domestica]
Unigene8690	59	759.667	-3.68658	H1	59.3333	529.667	-3.15817	H２	PREDICTED: LOW QUALITY PROTEIN: peptidyl-prolyl cis-trans isomerase FKBP17-2, chloroplastic-like [Malus domestica] >gi|658022785|ref|XP_008346801.1| PREDICTED: peptidyl-prolyl cis-trans isomerase FKBP17-2, chloroplastic-like [Malus domestica]
Unigene8694	#N/A	#N/A	#N/A	#N/A	92.3333	48.3333	0.933833	T２	PREDICTED: metacaspase-4-like [Malus domestica]
Unigene8696	2158.33	3451.33	-0.677236	H1	1252	1468	-0.229617	H２	PREDICTED: ATP-dependent zinc metalloprotease FTSH 12, chloroplastic [Malus domestica]
Unigene8698	1223.33	2992.67	-1.29061	H1	717	1264	-0.817951	H２	hypothetical protein PRUPE_ppa004623mg [Prunus persica] >gi|462415506|gb|EMJ20243.1| hypothetical protein PRUPE_ppa004623mg [Prunus persica]
Unigene8700	1171.33	1638	-0.483784	H1	#N/A	#N/A	#N/A	#N/A	hypothetical protein PRUPE_ppa000230mg [Prunus persica] >gi|462422400|gb|EMJ26663.1| hypothetical protein PRUPE_ppa000230mg [Prunus persica]
Unigene8705	1189	842.333	0.497286	T1	628.667	332	0.921112	T２	PREDICTED: two-component response regulator ARR12-like isoform X1 [Malus domestica]
Unigene8706	309	523.333	-0.760123	H1	214.667	340	-0.663437	H２	PREDICTED: proline iminopeptidase [Malus domestica]
Unigene8715	#N/A	#N/A	#N/A	#N/A	313.667	441.333	-0.492636	H２	PREDICTED: putative peptidyl-tRNA hydrolase PTRHD1 [Malus domestica]
Unigene8716	456.667	1239.33	-1.44035	H1	252.333	320.333	-0.344243	H２	PREDICTED: serine/threonine-protein phosphatase 6 regulatory ankyrin repeat subunit A-like [Malus domestica]
Unigene8729	1897.67	1015	0.902747	T1	760	512.667	0.567978	T２	cystatin 4 [Malus prunifolia]
Unigene8736	5581	2517	1.14882	T1	#N/A	#N/A	#N/A	#N/A	PREDICTED: uncharacterized protein LOC103453580 [Malus domestica]
Unigene8737	396.333	147.667	1.42437	T1	162.333	36	2.17289	T２	PREDICTED: LOW QUALITY PROTEIN: 2-oxoglutarate dehydrogenase, mitochondrial-like, partial [Malus domestica]
Unigene8738	2131.33	1119	0.929546	T1	923.667	439	1.07315	T２	PREDICTED: trihelix transcription factor GT-4-like [Malus domestica]
Unigene8748	76.6667	161.667	-1.07635	H1	#N/A	#N/A	#N/A	#N/A	PREDICTED: pentatricopeptide repeat-containing protein At3g57430, chloroplastic [Malus domestica]
Unigene8749	129	558.333	-2.11376	H1	86	278.333	-1.69441	H２	PREDICTED: uncharacterized protein LOC103439391 [Malus domestica]
Unigene8750	1808.33	2250.33	-0.315478	H1	1088.67	1261.33	-0.212387	H２	hypothetical protein PRUPE_ppa001665mg [Prunus persica] >gi|462406629|gb|EMJ12093.1| hypothetical protein PRUPE_ppa001665mg [Prunus persica]
Unigene8751	#N/A	#N/A	#N/A	#N/A	376	531	-0.497979	H２	hypothetical protein PRUPE_ppa010438mg [Prunus persica] >gi|462412009|gb|EMJ17058.1| hypothetical protein PRUPE_ppa010438mg [Prunus persica]
Unigene8752	568.667	1059.33	-0.897501	H1	295.667	530	-0.842021	H２	PREDICTED: uncharacterized protein LOC103318731 [Prunus mume]
Unigene8755	1134.67	1690.33	-0.575039	H1	50.6667	108.333	-1.09637	H２	PREDICTED: uncharacterized protein LOC103455982 [Malus domestica]
Unigene8756	2067.33	4757	-1.20228	H1	1027	2115.33	-1.04245	H２	PREDICTED: zinc finger protein CONSTANS-LIKE 5-like [Malus domestica]
Unigene8758	385.667	919.667	-1.25376	H1	225.667	431.667	-0.935724	H２	PREDICTED: 15-cis-zeta-carotene isomerase, chloroplastic [Malus domestica]
Unigene8766	5025.33	964.333	2.38162	T1	1191.67	578.333	1.04301	T２	PREDICTED: homeobox protein knotted-1-like 1 isoform X1 [Malus domestica] >gi|658048328|ref|XP_008359851.1| PREDICTED: homeobox protein knotted-1-like 1 isoform X1 [Malus domestica]
Unigene8767	213.667	22	3.27979	T1	97.6667	17.3333	2.49432	T２	PREDICTED: putative F-box/FBD/LRR-repeat protein At4g03220 [Malus domestica]
Unigene8774	5984	2142.67	1.4817	T1	4154.33	1059.33	1.97146	T２	flowering locus C-like protein [Pyrus pyrifolia var. culta]
Unigene8776	62.6667	112.667	-0.846291	H1	#N/A	#N/A	#N/A	#N/A	PREDICTED: uncharacterized protein LOC103423090 [Malus domestica]
Unigene8778	4890	6590.33	-0.430517	H1	2538	3303.33	-0.38023	H２	PREDICTED: heterogeneous nuclear ribonucleoprotein 1-like [Malus domestica]
Unigene8779	890.333	1216	-0.449726	H1	#N/A	#N/A	#N/A	#N/A	PREDICTED: uncharacterized protein LOC103443657 isoform X1 [Malus domestica]
Unigene8783	#N/A	#N/A	#N/A	#N/A	816	1244.67	-0.609118	H２	PREDICTED: uncharacterized protein LOC103420216 [Malus domestica] >gi|658041780|ref|XP_008356502.1| PREDICTED: uncharacterized protein LOC103420216 [Malus domestica]
Unigene8784	626.333	398.333	0.652954	T1	418	151.667	1.4626	T２	PREDICTED: uncharacterized protein LOC103446182 [Malus domestica]
Unigene8799	1330.33	889.667	0.580451	T1	#N/A	#N/A	#N/A	#N/A	PREDICTED: uncharacterized protein LOC103435448 [Malus domestica]
Unigene8802	192	1042.67	-2.4411	H1	141.667	415	-1.55061	H２	PREDICTED: LOW QUALITY PROTEIN: flavonol sulfotransferase-like [Prunus mume]
Unigene8803	#N/A	#N/A	#N/A	#N/A	79.3333	19	2.06193	T２	PREDICTED: probable plastid-lipid-associated protein 14, chloroplastic [Malus domestica]
Unigene8804	34.3333	65	-0.92083	H1	#N/A	#N/A	#N/A	#N/A	PREDICTED: CST complex subunit STN1 [Malus domestica]
Unigene8810	7890.67	4221.33	0.902448	T1	#N/A	#N/A	#N/A	#N/A	PREDICTED: uncharacterized protein LOC103407414 isoform X1 [Malus domestica]
Unigene8815	30	155	-2.36923	H1	28.6667	49	-0.773408	H２	hypothetical protein PRUPE_ppa018237mg, partial [Prunus persica] >gi|462402093|gb|EMJ07650.1| hypothetical protein PRUPE_ppa018237mg, partial [Prunus persica]
Unigene8816	#N/A	#N/A	#N/A	#N/A	1018.67	563	0.855475	T２	PREDICTED: mannose-1-phosphate guanyltransferase alpha-like [Cucumis sativus] >gi|449518392|ref|XP_004166226.1| PREDICTED: mannose-1-phosphate guanyltransferase alpha-like [Cucumis sativus]
Unigene8825	123.333	260.667	-1.07964	H1	111.333	152	-0.449186	H２	PREDICTED: uncharacterized abhydrolase domain-containing protein DDB_G0269086 [Prunus mume]
Unigene8832	#N/A	#N/A	#N/A	#N/A	31	62.3333	-1.00774	H２	PREDICTED: uncharacterized protein LOC103436276 isoform X1 [Malus domestica] >gi|657962642|ref|XP_008372922.1| PREDICTED: uncharacterized protein LOC103436276 isoform X1 [Malus domestica]
Unigene8835	3381	2375.67	0.509118	T1	#N/A	#N/A	#N/A	#N/A	PREDICTED: peptidyl-prolyl cis-trans isomerase E-like [Malus domestica]
Unigene8836	61	275	-2.17255	H1	40	112	-1.48543	H２	PREDICTED: EPIDERMAL PATTERNING FACTOR-like protein 4 [Malus domestica]
Unigene8838	#N/A	#N/A	#N/A	#N/A	487.667	245.667	0.989193	T２	PREDICTED: dentin sialophosphoprotein-like [Malus domestica] >gi|657978724|ref|XP_008381306.1| PREDICTED: dentin sialophosphoprotein-like [Malus domestica] >gi|658026339|ref|XP_008348592.1| PREDICTED: dentin sialophosphoprotein-like [Malus domestica]
Unigene8842	441.667	2290	-2.37432	H1	238	842.333	-1.82343	H２	PREDICTED: uncharacterized protein LOC103450243 [Malus domestica]
Unigene8843	20.3333	139	-2.77317	H1	#N/A	#N/A	#N/A	#N/A	PREDICTED: probable receptor-like protein kinase At1g11050 [Malus domestica] >gi|658051566|ref|XP_008361518.1| PREDICTED: probable receptor-like protein kinase At1g11050 [Malus domestica]
Unigene8846	339	1005.33	-1.56832	H1	51.6667	373	-2.85187	H２	PREDICTED: plastidal glycolate/glycerate translocator 1, chloroplastic [Malus domestica]
Unigene8851	161.333	271.667	-0.751793	H1	61.6667	169.667	-1.46014	H２	PREDICTED: psbP domain-containing protein 2, chloroplastic [Malus domestica]
Unigene8859	172.333	636.667	-1.88534	H1	78.6667	332.667	-2.08025	H２	PREDICTED: uncharacterized protein LOC103439403 [Malus domestica]
Unigene8869	77.3333	141.667	-0.873338	H1	#N/A	#N/A	#N/A	#N/A	hypothetical protein PRUPE_ppa008138mg [Prunus persica] >gi|462407392|gb|EMJ12726.1| hypothetical protein PRUPE_ppa008138mg [Prunus persica]
Unigene8896	#N/A	#N/A	#N/A	#N/A	17.6667	39.6667	-1.1669	H２	PREDICTED: uncharacterized protein LOC103430628 [Malus domestica]
Unigene8897	485.333	788.333	-0.69983	H1	#N/A	#N/A	#N/A	#N/A	PREDICTED: crossover junction endonuclease EME1B-like [Malus domestica]
Unigene8903	298.667	490	-0.714246	H1	148.333	324.667	-1.13012	H２	PREDICTED: uncharacterized protein LOC103438948 [Malus domestica]
Unigene8905	244	54.6667	2.15815	T1	25.6667	0	#DIV/0!	T２	PREDICTED: uncharacterized protein LOC103414801 [Malus domestica]
Unigene8911	274	354	-0.369573	H1	97.3333	193.667	-0.99257	H２	PREDICTED: uncharacterized protein LOC103343377 [Prunus mume]
Unigene8917	#N/A	#N/A	#N/A	#N/A	857	492	0.800637	T２	PREDICTED: uncharacterized protein LOC103453525 [Malus domestica]
Unigene8923	170	280	-0.719892	H1	139.333	199	-0.514228	H２	PREDICTED: proteinaceous RNase P 1, chloroplastic/mitochondrial-like [Malus domestica]
Unigene8929	1167.67	2104.33	-0.849735	H1	411	519.333	-0.337522	H２	PREDICTED: protein tesmin/TSO1-like CXC 5 isoform X1 [Malus domestica]
Unigene8934	12.3333	51.3333	-2.05733	H1	#N/A	#N/A	#N/A	#N/A	hypothetical protein PRUPE_ppa016580mg [Prunus persica] >gi|462400081|gb|EMJ05749.1| hypothetical protein PRUPE_ppa016580mg [Prunus persica]
Unigene8939	206.333	309.333	-0.584185	H1	#N/A	#N/A	#N/A	#N/A	PREDICTED: uncharacterized protein LOC103427319 [Malus domestica]
Unigene8945	95.3333	43.3333	1.1375	T1	#N/A	#N/A	#N/A	#N/A	hypothetical protein PRUPE_ppa019902mg, partial [Prunus persica] >gi|462412472|gb|EMJ17521.1| hypothetical protein PRUPE_ppa019902mg, partial [Prunus persica]
Unigene8950	157	76	1.04669	T1	#N/A	#N/A	#N/A	#N/A	PREDICTED: cold-inducible RNA-binding protein-like [Malus domestica]
Unigene8951	#N/A	#N/A	#N/A	#N/A	448.667	643.333	-0.519922	H２	PREDICTED: protein DJ-1 homolog C [Malus domestica]
Unigene8958	188.333	527	-1.48451	H1	125.667	233.667	-0.89485	H２	PREDICTED: laccase-4 [Malus domestica] >gi|657951990|ref|XP_008355361.1| PREDICTED: laccase-4 [Malus domestica] >gi|658055338|ref|XP_008363414.1| PREDICTED: laccase-4-like [Malus domestica]
Unigene8959	187	321.667	-0.782528	H1	395.333	927	-1.2295	H２	PREDICTED: uncharacterized protein LOC103455123 [Malus domestica]
Unigene8964	#N/A	#N/A	#N/A	#N/A	101	263.667	-1.38436	H２	PREDICTED: chorismate mutase 3, chloroplastic [Malus domestica]
Unigene8975	38	103.333	-1.44323	H1	#N/A	#N/A	#N/A	#N/A	PREDICTED: transcription factor-like protein DPA isoform X1 [Malus domestica]
Unigene8982	26	71.3333	-1.45606	H1	#N/A	#N/A	#N/A	#N/A	PREDICTED: equilibrative nucleotide transporter 3-like [Malus domestica]
Unigene8985	#N/A	#N/A	#N/A	#N/A	286	402	-0.49118	H２	PREDICTED: uncharacterized protein LOC103449060 [Malus domestica]
Unigene8994	367.333	90.3333	2.02376	T1	#N/A	#N/A	#N/A	#N/A	PREDICTED: uncharacterized protein At4g26485-like isoform X2 [Malus domestica]
Unigene8998	229.667	730.333	-1.66901	H1	232	323	-0.477409	H２	PREDICTED: uncharacterized protein LOC103338251 isoform X3 [Prunus mume]
Unigene9001	1625.67	2145.33	-0.40017	H1	#N/A	#N/A	#N/A	#N/A	PREDICTED: uncharacterized protein LOC103403797 [Malus domestica] >gi|658011257|ref|XP_008340866.1| PREDICTED: uncharacterized protein LOC103403797 [Malus domestica]
Unigene9010	4658.33	7857	-0.754165	H1	2601.67	3226.67	-0.310608	H２	PREDICTED: extensin [Malus domestica]
Unigene9011	#N/A	#N/A	#N/A	#N/A	231.667	72.3333	1.67932	T２	PREDICTED: actin-related protein 2/3 complex subunit 2B [Malus domestica]
Unigene9013	#N/A	#N/A	#N/A	#N/A	137.667	242	-0.813828	H２	PREDICTED: uncharacterized protein LOC103455261 [Malus domestica]
Unigene9016	644.667	1075.67	-0.738606	H1	528.667	818	-0.629742	H２	PREDICTED: RNA-dependent RNA polymerase 6 [Malus domestica] >gi|658003179|ref|XP_008394094.1| PREDICTED: RNA-dependent RNA polymerase 6 [Malus domestica]
Unigene9017	25.6667	70.3333	-1.45431	H1	#N/A	#N/A	#N/A	#N/A	hypothetical protein PRUPE_ppa008039mg [Prunus persica] >gi|462419248|gb|EMJ23511.1| hypothetical protein PRUPE_ppa008039mg [Prunus persica]
Unigene9033	267.333	130.333	1.03643	T1	128.333	65	0.981384	T２	PREDICTED: uncharacterized protein LOC103425877 [Malus domestica]
Unigene9041	200	1677.67	-3.06838	H1	57.3333	573	-3.32109	H２	hypothetical protein PRUPE_ppa016964mg [Prunus persica] >gi|462421116|gb|EMJ25379.1| hypothetical protein PRUPE_ppa016964mg [Prunus persica]
Unigene9049	71	453	-2.67362	H1	35.3333	278	-2.97598	H２	PREDICTED: endoglucanase 24-like, partial [Malus domestica]
Unigene9050	418.667	154	1.44287	T1	#N/A	#N/A	#N/A	#N/A	PREDICTED: RING-H2 finger protein ATL66-like [Malus domestica]
Unigene9052	138.667	481.667	-1.79641	H1	78.3333	264.667	-1.75648	H２	PREDICTED: uncharacterized protein LOC103441795 isoform X1 [Malus domestica]
Unigene9058	264.333	132	1.00182	T1	84.6667	39.3333	1.10604	T２	PREDICTED: LOW QUALITY PROTEIN: nuclear transcription factor Y subunit B-5-like [Malus domestica]
Unigene9065	30.3333	83.6667	-1.46375	H1	#N/A	#N/A	#N/A	#N/A	PREDICTED: pentatricopeptide repeat-containing protein At1g11710, mitochondrial-like [Malus domestica]
Unigene9070	593.667	1044.67	-0.815318	H1	129	934	-2.85605	H２	PREDICTED: cytochrome P450 71A1-like [Malus domestica]
Unigene9072	1248.67	2140.33	-0.777447	H1	#N/A	#N/A	#N/A	#N/A	PREDICTED: multiple C2 and transmembrane domain-containing protein 2 [Malus domestica]
Unigene9074	104	24.6667	2.07595	T1	44.3333	9.33333	2.24793	T２	PREDICTED: uncharacterized protein LOC103414786 [Malus domestica]
Unigene9078	149	1.66667	6.4822	T1	89	0.333333	8.0607	T２	PREDICTED: uncharacterized protein LOC103402033 [Malus domestica] >gi|658034409|ref|XP_008352725.1| PREDICTED: uncharacterized protein LOC103416247 [Malus domestica]
Unigene9079	#N/A	#N/A	#N/A	#N/A	4	10.3333	-1.36923	H２	PREDICTED: uncharacterized protein LOC103433015 [Malus domestica]
Unigene9081	16	1.66667	3.26303	T1	#N/A	#N/A	#N/A	#N/A	PREDICTED: wall-associated receptor kinase-like 20 [Malus domestica]
Unigene9085	#N/A	#N/A	#N/A	#N/A	221.667	103.667	1.09644	T２	PREDICTED: uncharacterized protein LOC103434860 isoform X1 [Malus domestica]
Unigene9090	#N/A	#N/A	#N/A	#N/A	10	34	-1.76553	H２	PREDICTED: preprotein translocase subunit SECE1 [Malus domestica]
Unigene9093	6112.33	9134.33	-0.579576	H1	2712.33	3867.67	-0.511929	H２	PREDICTED: lanC-like protein GCL2 [Malus domestica]
Unigene9094	38	69.6667	-0.874469	H1	#N/A	#N/A	#N/A	#N/A	PREDICTED: uncharacterized protein LOC103432203 [Malus domestica]
Unigene9119	515.667	812.333	-0.655633	H1	283.333	451.333	-0.671693	H２	PREDICTED: uncharacterized protein At4g15970 [Malus domestica]
Unigene9120	109.667	271	-1.30517	H1	#N/A	#N/A	#N/A	#N/A	PREDICTED: transmembrane protein 45A-like [Malus domestica]
Unigene9126	51.3333	15	1.77493	T1	27	6.33333	2.09192	T２	PREDICTED: uncharacterized protein LOC103339934 [Prunus mume]
Unigene9138	75.3333	150.667	-1	H1	#N/A	#N/A	#N/A	#N/A	NADPH cytochrome P450 reductase [Citrus maxima]
Unigene9145	60	13.3333	2.16993	T1	#N/A	#N/A	#N/A	#N/A	PREDICTED: putative uncharacterized protein ART2-like [Sorex araneus]
Unigene9162	330.333	1120	-1.7615	H1	186	392	-1.07555	H２	PREDICTED: CCR4-NOT transcription complex subunit 3-like [Malus domestica]
Unigene9166	109.333	9.66667	3.49957	T1	21.6667	3.33333	2.70044	T２	PREDICTED: protein CHROMOSOME TRANSMISSION FIDELITY 7-like, partial [Malus domestica]
Unigene9186	#N/A	#N/A	#N/A	#N/A	138	303.333	-1.13624	H２	PREDICTED: probable plastid-lipid-associated protein 12, chloroplastic [Malus domestica] >gi|658006664|ref|XP_008338502.1| PREDICTED: probable plastid-lipid-associated protein 12, chloroplastic [Malus domestica]
Unigene9195	343.333	935.667	-1.44638	H1	170	588.667	-1.79192	H２	PREDICTED: E3 ubiquitin-protein ligase BOI-like [Malus domestica]
Unigene9211	360.667	165.333	1.12529	T1	135.667	49.3333	1.45943	T２	PREDICTED: 2'-deoxymugineic-acid 2'-dioxygenase-like [Malus domestica]
Unigene9218	588	2440	-2.05299	H1	276	1231.33	-2.15748	H２	PREDICTED: tetrapyrrole-binding protein, chloroplastic [Malus domestica]
Unigene9231	1678.33	2985.33	-0.830863	H1	725	1452.67	-1.00265	H２	PREDICTED: probable esterase KAI2 [Malus domestica] >gi|658038296|ref|XP_008354712.1| PREDICTED: probable esterase KAI2 [Malus domestica]
Unigene9236	2377.33	1330.33	0.837556	T1	1152.67	791	0.543226	T２	PREDICTED: uncharacterized protein LOC103403598 [Malus domestica]
Unigene9241	630.333	151	2.06157	T1	98.6667	49.3333	1	T２	hypothetical protein PRUPE_ppa014215mg [Prunus persica] >gi|462413862|gb|EMJ18911.1| hypothetical protein PRUPE_ppa014215mg [Prunus persica]
Unigene9244	1632.33	3541	-1.11722	H1	762.333	1696	-1.15364	H２	PREDICTED: uncharacterized protein LOC103404196 [Malus domestica]
Unigene9247	#N/A	#N/A	#N/A	#N/A	103	161.333	-0.6474	H２	PREDICTED: uncharacterized protein LOC103440727 [Malus domestica]
Unigene9249	2669.67	1002	1.41378	T1	867.333	545	0.67033	T２	PREDICTED: BAG family molecular chaperone regulator 2-like [Malus domestica]
Unigene9254	363.333	592.333	-0.705116	H1	184	243.333	-0.403228	H２	PREDICTED: GATA transcription factor 24-like [Prunus mume]
Unigene9257	347.667	1200	-1.78726	H1	144.333	467.333	-1.69505	H２	PREDICTED: thylakoid lumenal 15.0 kDa protein 2, chloroplastic isoform X1 [Malus domestica]
Unigene9266	1117.33	116.667	3.2596	T1	241.333	42.3333	2.51116	T２	PREDICTED: uncharacterized protein LOC103443060 [Malus domestica]
Unigene9267	#N/A	#N/A	#N/A	#N/A	533	1280.67	-1.26469	H２	PREDICTED: stress enhanced protein 1, chloroplastic-like [Malus domestica]
Unigene9274	#N/A	#N/A	#N/A	#N/A	552.333	1209	-1.1302	H２	PREDICTED: glutaredoxin-like [Malus domestica]
Unigene9276	374	64	2.54689	T1	#N/A	#N/A	#N/A	#N/A	hypothetical protein (mitochondrion) [Vicia faba] >gi|442803296|gb|AGC79031.1| hypothetical protein (mitochondrion) [Vicia faba]
Unigene9278	33.3333	61	-0.871844	H1	13	29.6667	-1.19033	H２	PREDICTED: LOW QUALITY PROTEIN: putative pentatricopeptide repeat-containing protein At5g52630 [Malus domestica]
Unigene9279	#N/A	#N/A	#N/A	#N/A	663.333	1025.33	-0.628287	H２	PREDICTED: E3 ubiquitin-protein ligase SINAT5-like [Malus domestica]
Unigene9282	941.333	374.333	1.33038	T1	#N/A	#N/A	#N/A	#N/A	PREDICTED: uncharacterized protein LOC103436388 [Malus domestica]
Unigene9284	2286.33	1412.67	0.694615	T1	932.667	499	0.902322	T２	PREDICTED: dnaJ homolog subfamily C member 11-like [Malus domestica]
Unigene9286	#N/A	#N/A	#N/A	#N/A	161.333	290	-0.846008	H２	PREDICTED: uncharacterized protein LOC103444852 [Malus domestica]
Unigene9287	132.333	56.6667	1.2236	T1	#N/A	#N/A	#N/A	#N/A	PREDICTED: myb-related protein 306 [Malus domestica]
Unigene9292	390	121	1.68847	T1	195.333	116.667	0.743546	T２	PREDICTED: uncharacterized protein LOC103420139 [Malus domestica]
Unigene9302	#N/A	#N/A	#N/A	#N/A	794	186.333	2.09125	T２	PREDICTED: abscisic acid 8'-hydroxylase 1 [Malus domestica]
Unigene9303	423	119	1.8297	T1	#N/A	#N/A	#N/A	#N/A	PREDICTED: uncharacterized protein LOC103420173 [Malus domestica]
Unigene9304	#N/A	#N/A	#N/A	#N/A	965.333	1124.67	-0.220398	H２	PREDICTED: syntaxin-31 [Malus domestica]
Unigene9309	#N/A	#N/A	#N/A	#N/A	807.333	991	-0.295721	H２	PREDICTED: trafficking protein particle complex subunit 12-like [Malus domestica] >gi|658014992|ref|XP_008342825.1| PREDICTED: trafficking protein particle complex subunit 12-like [Malus domestica]
Unigene9313	31.6667	79	-1.31889	H1	19.3333	48.3333	-1.32193	H２	PREDICTED: putative gamma-glutamylcyclotransferase At3g02910 [Malus domestica]
Unigene9315	#N/A	#N/A	#N/A	#N/A	7.33333	0.333333	4.45943	T２	PREDICTED: galactoside 2-alpha-L-fucosyltransferase-like [Malus domestica]
Unigene9321	9104.67	5620	0.696036	T1	4464	3195	0.482521	T２	PREDICTED: probable LRR receptor-like serine/threonine-protein kinase At1g14390 [Malus domestica]
Unigene9324	1094.33	477	1.19799	T1	433.333	278.333	0.638664	T２	PREDICTED: magnesium-dependent phosphatase 1-like [Malus domestica]
Unigene9339	204	75.6667	1.43084	T1	66	25.3333	1.38143	T２	PREDICTED: succinate dehydrogenase [ubiquinone] iron-sulfur subunit 3, mitochondrial-like [Malus domestica]
Unigene9342	#N/A	#N/A	#N/A	#N/A	970.667	1367.67	-0.494669	H２	PREDICTED: pentatricopeptide repeat-containing protein At4g36680, mitochondrial-like [Malus domestica]
Unigene9345	2493.67	419.667	2.57095	T1	604	181.333	1.7359	T２	PREDICTED: nudix hydrolase 1-like [Malus domestica]
Unigene9346	100.333	46.6667	1.10434	T1	#N/A	#N/A	#N/A	#N/A	PREDICTED: uncharacterized protein LOC103412016 [Malus domestica]
Unigene9348	#N/A	#N/A	#N/A	#N/A	230	701	-1.60778	H２	PREDICTED: uncharacterized protein LOC103402334 [Malus domestica]
Unigene9352	#N/A	#N/A	#N/A	#N/A	48.3333	16	1.59495	T２	PREDICTED: beta-glucosidase 12-like [Malus domestica]
[truncated: 7,444 more rows]
